# Supplementary material for: Transcriptome Sequencing Reveals Potential Mechanisms of the Maternal Effect on Egg Diapause Induction of Locusta migratoria
Source: Int J Mol Sci. 2019 Apr 23;20(8):1974. doi: 10.3390/ijms20081974 (PMC6514766; doi:10.3390/ijms20081974)
Supplement: Supplementary file 1 [file ijms-20-01974-s001.zip]

Archive with 9 entries (8 files):
- Supplementary files/
- Supplementary files/Captions for figures and tables in supplementary file.pdf
- Supplementary files/Figure S1.jpg
- Supplementary files/Figure S2.jpg
- Supplementary files/Table S1.xlsx
- Supplementary files/Table S2.xlsx
- Supplementary files/Table S3.xlsx
- Supplementary files/Table S4.xlsx
- Supplementary files/Table S5.xlsx
