# Supplementary material for: Transcriptome Sequencing Reveals Potential Mechanisms of the Maternal Effect on Egg Diapause Induction of Locusta migratoria
Source: Int J Mol Sci. 2019 Apr 23;20(8):1974. doi: 10.3390/ijms20081974 (PMC6514766; doi:10.3390/ijms20081974)
Supplement: Supplementary file 1 [file ijms-20-01974-s001.zip › Supplementary files/Table S1.xlsx]

## Sheet: Sheet1
Table S1 original data for making cluster diagram
ANNOTATION	S_FAT	L_FAT	S_OVA	L_OVA
Hepatocyte nuclear factor 4-alpha	867.771	446.429	555.432	764.467
Glypican 6	320.43	134.587	963.049	1985.88
Histone-lysine N-methyltransferase	24.5455	1.03494	126.925	241.359
Photosynthetic reaction centre protein	1044.46	220.489	3.40096	16.0571
Tumor protein D54	1406.51	846.395	379.869	1038.08
Kazal-type serine protease inhibitor	3145.5	80.0094	80.8221	132.585
Zinc finger MIZ domain-containing protein 1	212.812	73.7616	718.058	1035.27
Caskin-2	2635.97	1083.45	123.588	377.271
Hypothetical protein	0	9.55848	358.832	221.462
Hypothetical protein	1781.95	999.457	67.4172	213.363
Synaptosomal-associated protein 25	469.754	832.123	8276.27	6925.59
Longitudinals lacking protein	47.9193	0	92.5257	181.919
Hypothetical protein	43.8654	0	211.346	473.824
Ribose-phosphate pyrophosphokinase	7882.68	10160.7	6212.56	4768.78
THAP domain-containing protein 1	0.343716	17.2313	480.285	178.855
Epithelial chloride channel protein	80.5518	191.329	210.199	68.5779
Insulin receptor substrate 1	195.512	85.3738	943.234	1309
Retinoic acid-induced protein 1	256.269	105.374	1845.4	2454.56
Myelin regulatory factor	105.119	14.2949	0	78.8834
Hypothetical protein	0	8.9769	3709.12	1646.71
Myelin basic protein	96.9896	23.7345	101.208	230.515
Myelin regulatory factor	136.937	9.94601	0	78.8834
Quinohemoprotein amine dehydrogenase	13.8166	0	0	6.94562
Hypothetical protein	287.736	157.484	1064.73	1443.66
Triple QxxK/R motif-containing protein family	1088.68	640.984	738.803	1192.68
Katanin p60 ATPase-containing subunit A1	0.708784	34.1615	3994.55	3119.69
PDZ and LIM domain protein Zasp	252.456	137.141	123.643	325.331
Insulin-like peptide receptor	72.8106	280.506	176.362	73.043
Titin	772.395	427.518	514.018	791.772
Hydantoinase B/oxoprolinase	11.895	0	535.813	815.127
Pecanex-like protein 1	264.38	116.064	1056.06	1795.28
Citrate lyase subunit beta-like protein	151.741	370.945	24315.7	19720.1
Hypothetical protein	7.35784	48.9779	1580	873.935
Transcriptional regulatory protein	23.8844	141.417	1580	873.935
Hypothetical protein	39.3963	0	0	24.3598
Ecdysteroid 2-hydroxylase	161.968	69.5851	2190.14	2792.14
HIRA-interacting protein 3	0	68.456	1767.59	1372.77
HIRA-interacting protein 3	0	68.456	1034.81	854.589
Transposase	59.6675	2.06987	29.6686	130.402
Zinc finger protein 62	14.0039	0	8.92761	65.3655
26S proteasome non-ATPase regulatory subunit 10	54.5099	9.10463	0	19.7457
Phosphoenolpyruvate carboxykinase	0	9.43707	238.172	52
Actin	332.617	1.48822	5722.64	10938.2
Hypothetical protein	1656.29	735.719	34.5673	74.2608
Transposon TX1	0.708784	25.7185	14726.4	11752.2
Hypothetical protein	625.921	340.816	717.986	1250.25
Ankyrin repeat protein	732.504	1634.56	1481.56	1113.06
EH domain-containing protein 3	3266.3	2051.9	5254.83	4501.11
Dipeptidyl aminopeptidase-like protein 6	151.108	510.582	111.283	498.757
Ras association domain-containing protein 8	116.578	18.8366	982.869	686.343
Phytanoyl-CoA dioxygenase	417.166	598.755	200.006	300.789
Pre-mRNA-splicing regulator female-lethal(2)D	57.6091	0	3256.8	2744.51
Hypothetical protein	43.1519	115.537	94.8057	294.747
ATP synthase F0 subunit 6	0	33.5165	0	24.9384
Succinate dehydrogenase	12.3525	0	180.731	26.0693
Cytochrome P450 4aa1	86.4357	580.944	76.3997	371.86
Glypican 6	320.43	134.587	4501.56	3219.43
Photosynthetic reaction centre protein	1044.46	220.489	179.64	16.2491
ADAMTS-like protein 3	0	496.775	0	18.4822
Longitudinals lacking protein	47.9193	0	666.663	440.731
Hypothetical protein	15.5178	0	35.8675	4.55794
Hypothetical protein	27.0575	982.119	18.1961	70.998
Phenylalanine-4-hydroxylase	3189.07	7531.98	326.627	913.88
Glycosyl hydrolase	975.42	566.173	82.276	30.4963
Talin	35.935	0	748.777	169.3
Cytochrome c oxidase subunit 1	1.06513	28.7213	0.7081	25.4691
NADH dehydrogenase subunit 1	13.9272	0	7.9065	0
Hypothetical protein	8.08993	58.5607	1200.27	1552.84
Pleckstrin domain-containing protein	9.82215	0	36.5398	0.31016
Hypothetical protein	206.396	463.556	970.824	2672.92
BTB domain ubiquitin protein ligase cofactor	498.528	186.549	46.2775	3.88621
Synaptosomal-associated protein 25	0	13.4653	7.66653	37.5661
Thymosin beta-4 family protein	4472.56	2637.69	14746	11829.5
Photosynthetic reaction centre protein	717.456	369.678	12585.7	10450.6
NADH dehydrogenase subunit 5	0.354392	21.2633	0	16.9784
Retinoic acid-induced protein 1	216.941	441.044	1845.4	2454.56
NADH dehydrogenase subunit 1	0.712683	15.4025	0	15.1688
Tyrosine-protein kinase transmembrane receptor Ror2	3064.59	2243.21	2461.16	2027.84
Hypothetical protein	0.354392	10.3881	25.1272	55.1864
Cytochrome P450 4C1	275.013	1028.39	76.3997	371.86
Protein kinase	23.2077	0.286751	187.885	19.1008
Mediator of RNA polymerase II transcription subunit 15	71.4996	28.8878	3187.57	2645.99
Peroxiredoxin-6	738.601	1933.41	157.296	265.187
Hypothetical protein	117.248	444.862	655.281	1331.73
Dual specificity protein kinase shkC	16.5402	0.344979	25.9776	0
Ribosome biogenesis protein	0	28.2385	0	32.8362
Hypothetical protein	15.0876	0	180.512	18.2265
Malate dehydrogenase	9.79495	0	13.4487	0
Alcohol dehydrogenase class-3	16.1527	0	45.3415	0
Hypothetical protein	443.921	2325.7	81.0292	324.392
Oligosaccharyltransferase complex subunit ostc-B	5716.62	3638.81	2351.77	1665.58
Zinc finger protein GLIS2	56.2954	13.0383	347.597	197.308
Dehydrogenase/reductase SDR family member 7B	836.687	549.516	1841.5	1204.9
Hypothetical protein	16.1984	0.286751	24.2678	0
40S ribosomal protein S16	14.4507	0	147.851	17.5025
Juvenile hormone acid methyltransferase	145.371	2995.42	11.0675	95.1902
60S ribosomal protein L10	18.6258	0	34.8822	4.67525
Mediator of RNA polymerase II transcription subunit 15	661.664	394.655	3187.57	2645.99
Hypothetical protein	73.8854	5.29483	4236.34	3491.62
60S ribosomal protein L18a	7.70546	0	137.023	19.3683
Aminomethyltransferase	570.775	1415.67	655.281	1331.73
Fibrillin-2	19059.9	11379.7	1961.2	897.563
Fibulin-1	11.566	0	25.9532	0
Trifunctional purine biosynthetic protein adenosine-3	12868.5	20905.2	3089.28	4039.88
60S ribosomal protein L26	14.8177	0	153.218	24.8141
Hypothetical protein	24.2049	0	168.26	22.7054
Vascular endothelial growth factor receptor 1	11993.5	8449.2	5753.52	4216.7
Superoxide dismutase	11.2582	0	115.363	12.2078
Hypothetical protein	122.888	39.8194	13.9333	0
Beta-galactosidase	1175.6	645.5	475.897	321.459
Filopodin	41.4752	0	748.777	169.3
Actin-4	10.2872	59.1098	3760.28	5091.2
Hypothetical protein	1771.39	769.465	353.891	114.377
Serine/arginine-rich splicing factor RS41	9.86681	0	28.7545	4.36068
Dual specificity protein kinase CLK3	68.8489	132.103	20.773	76.1942
Hypothetical protein	102.594	261.368	1134.39	1451.83
Dynein light intermediate chain 2	7.71223	0	14.1601	0
Cytochrome c oxidase subunit 3	0	13.4847	0	11.0432
Glyceraldehyde-3-phosphate dehydrogenase	76.4993	0.344979	768.476	403.358
Glyceraldehyde-3-phosphate dehydrogenase	76.4993	0.344979	734.775	312.734
Phosphoglucomutase	22.5815	0	97.8084	9.19059
A-kinase anchor protein 9	37.8525	138.104	552.592	905.906
Hypothetical protein	8.84049	0	14.5976	0
Actin	332.617	1.48822	4828.79	2512.38
NADH dehydrogenase subunit 2	0	15.0161	0	9.2011
Ras-related protein Rab-4B	3098.82	1698.08	2443.87	1950.85
UDP-glucuronosyltransferase	107.353	452.745	83.1933	200.295
Leo1-like protein	0	9.74702	50.03	114.878
NADH dehydrogenase subunit 4	29.5149	0	10.8497	0
Cytochrome c oxidase subunit 2	0	18.9806	0	14.5771
Hypothetical protein	59.9827	0.344979	20.2299	0
Inositol-3-phosphate synthase 1-A	31.2064	0	391.318	54.3883
TBC1 domain family member 5	1.03115	31.2959	1690.05	2444.87
Androgen-induced protein 1	90.2585	296.265	42.6916	92.3604
Farnesyl pyrophosphate synthetase	54.2409	0	4881.2	4144.21
NADH dehydrogenase subunit 4	0	27.0315	0	20.3567
Filamin	8.80168	0	36.5398	0.31016
