# Supplementary material for: Transcriptome Sequencing Reveals Potential Mechanisms of the Maternal Effect on Egg Diapause Induction of Locusta migratoria
Source: Int J Mol Sci. 2019 Apr 23;20(8):1974. doi: 10.3390/ijms20081974 (PMC6514766; doi:10.3390/ijms20081974)
Supplement: Supplementary file 1 [file ijms-20-01974-s001.zip › Supplementary files/Table S2.xlsx]

## Sheet: Sheet1
Table S2 KEGG annotation of the 137 correlation DEGs
FAT ID	KO ID	KO Name	KO Description	Http Link
Cluster-3229.0	K00001	--	--	--
Cluster-3231.0	K00025	MDH1	malate dehydrogenase	http://www.genome.jp/dbget-bin/www_bget?ko:K00025	ko00020	Citrate cycle (TCA cycle)
					ko01110	Biosynthesis of secondary metabolites
Cluster-30013.0	K00134	GAPDH, gapA	glyceraldehyde 3-phosphate dehydrogenase	http://www.genome.jp/dbget-bin/www_bget?ko:K00134	ko00010	Glycolysis / Gluconeogenesis
					ko01110	Biosynthesis of secondary metabolites
Cluster-1768.1	K00234	SDHA, SDH1	succinate dehydrogenase (ubiquinone) flavoprotein subunit	http://www.genome.jp/dbget-bin/www_bget?ko:K00234	ko00020	Citrate cycle (TCA cycle)
Cluster-7200.31903	K00430	E1.11.1.7	peroxidase	http://www.genome.jp/dbget-bin/www_bget?ko:K00430	ko00940	Phenylpropanoid biosynthesis
					ko01110	Biosynthesis of secondary metabolites
Cluster-7200.32684	K00477	PHYH	phytanoyl-CoA hydroxylase	http://www.genome.jp/dbget-bin/www_bget?ko:K00477	ko04146	Peroxisome
Cluster-7200.28934	K00500	phhA, PAH	phenylalanine-4-hydroxylase	http://www.genome.jp/dbget-bin/www_bget?ko:K00500	ko00360	Phenylalanine metabolism
Cluster-7200.34798	K00605	gcvT, AMT	aminomethyltransferase	http://www.genome.jp/dbget-bin/www_bget?ko:K00605	ko01110	Biosynthesis of secondary metabolites
Cluster-7200.20903	K00699	UGT	glucuronosyltransferase	http://www.genome.jp/dbget-bin/www_bget?ko:K00699	ko00140	Steroid hormone biosynthesis
					ko00830	Retinol metabolism
					ko01110	Biosynthesis of secondary metabolites
Cluster-7200.29862	K00948	PRPS, prsA	ribose-phosphate pyrophosphokinase	http://www.genome.jp/dbget-bin/www_bget?ko:K00948	ko01110	Biosynthesis of secondary metabolites
Cluster-7200.17354	K01190	--	--	--
Cluster-7200.53146	K01596	--	--	--
Cluster-7200.19139	K02126	ATPeF0A, MTATP6, ATP6	F-type H+-transporting ATPase subunit a	http://www.genome.jp/dbget-bin/www_bget?ko:K02126	ko00190	Oxidative phosphorylation
Cluster-7200.24161	K02256	COX1	cytochrome c oxidase subunit 1	http://www.genome.jp/dbget-bin/www_bget?ko:K02256	ko00190	Oxidative phosphorylation
Cluster-7200.35849	K02261	COX2	cytochrome c oxidase subunit 2	http://www.genome.jp/dbget-bin/www_bget?ko:K02261	ko00190	Oxidative phosphorylation
Cluster-7200.37624	K02262	COX3	cytochrome c oxidase subunit 3	http://www.genome.jp/dbget-bin/www_bget?ko:K02262	ko00190	Oxidative phosphorylation
Cluster-3355.0	K02866	RP-L10e, RPL10	large subunit ribosomal protein L10e	http://www.genome.jp/dbget-bin/www_bget?ko:K02866	ko03010	Ribosome
Cluster-3269.0	K02882	RP-L18Ae, RPL18A	large subunit ribosomal protein L18Ae	http://www.genome.jp/dbget-bin/www_bget?ko:K02882	ko03010	Ribosome
Cluster-3290.0	K02898	RP-L26e, RPL26	large subunit ribosomal protein L26e	http://www.genome.jp/dbget-bin/www_bget?ko:K02898	ko03010	Ribosome
Cluster-2646.0	K02959	--	--	--
Cluster-7200.38760	K03876	MEL26	BTB domain ubiquitin protein ligase cofactor	http://www.genome.jp/dbget-bin/www_bget?ko:K03876	ko04120	Ubiquitin mediated proteolysis
Cluster-7200.37980	K03878	ND1	NADH-ubiquinone oxidoreductase chain 1	http://www.genome.jp/dbget-bin/www_bget?ko:K03878	ko00190	Oxidative phosphorylation
Cluster-7200.9605	K03879	ND2	NADH-ubiquinone oxidoreductase chain 2	http://www.genome.jp/dbget-bin/www_bget?ko:K03879	ko00190	Oxidative phosphorylation
Cluster-7200.20398	K03881	ND4	NADH-ubiquinone oxidoreductase chain 4	http://www.genome.jp/dbget-bin/www_bget?ko:K03881	ko00190	Oxidative phosphorylation
Cluster-7200.4908	K03881	ND4	NADH-ubiquinone oxidoreductase chain 4	http://www.genome.jp/dbget-bin/www_bget?ko:K03881	ko00190	Oxidative phosphorylation
Cluster-7200.32335	K03883	ND5	NADH-ubiquinone oxidoreductase chain 5	http://www.genome.jp/dbget-bin/www_bget?ko:K03883	ko00190	Oxidative phosphorylation
Cluster-2819.0	K04437	FLNA	filamin	http://www.genome.jp/dbget-bin/www_bget?ko:K04437	ko04010	MAPK signaling pathway
					ko04510	Focal adhesion
Cluster-7200.32989	K04527	--	INSR, CD220; insulin receptor [EC:2.7.10.1]	--	ko04068	FoxO signaling pathway
Cluster-3615.0	K04564	--	--	--
Cluster-3060.0	K06271	TLN	talin	http://www.genome.jp/dbget-bin/www_bget?ko:K06271	ko04015	Rap1 signaling pathway
					ko04510	Focal adhesion
Cluster-7200.38911	K07292	NR2A1, HNF4A	hepatocyte nuclear factor 4-alpha	http://www.genome.jp/dbget-bin/www_bget?ko:K07292	ko04152	AMPK signaling pathway
Cluster-7200.9029	K07767	KATNA1	katanin p60 ATPase-containing subunit A1	http://www.genome.jp/dbget-bin/www_bget?ko:K07767
Cluster-7200.29929	K08112	GPC6	glypican 6	http://www.genome.jp/dbget-bin/www_bget?ko:K08112
Cluster-7200.44129	K09228	KRAB	KRAB domain-containing zinc finger protein	http://www.genome.jp/dbget-bin/www_bget?ko:K09228
Cluster-7200.51343	K09233	GLIS2	zinc finger protein GLIS2	http://www.genome.jp/dbget-bin/www_bget?ko:K09233
Cluster-7200.34529	K09855	RASSF7_8	Ras association domain-containing protein 7/8	http://www.genome.jp/dbget-bin/www_bget?ko:K09855
Cluster-40752.0	K10417	DYNC2LI	dynein light intermediate chain 2, cytosolic	http://www.genome.jp/dbget-bin/www_bget?ko:K10417	ko04962	Vasopressin-regulated water reabsorption
Cluster-7200.40249	K10718	--	--	--
Cluster-33896.0	K10722	SAD, CYP315A1	ecdysteroid 2-hydroxylase	http://www.genome.jp/dbget-bin/www_bget?ko:K10722	ko00981	Insect hormone biosynthesis
Cluster-7200.20490	K11166	DHRS7B	dehydrogenase/reductase SDR family member 7B	http://www.genome.jp/dbget-bin/www_bget?ko:K11166
Cluster-7200.22072	K11390	CLYBL	citrate lyase subunit beta-like protein	http://www.genome.jp/dbget-bin/www_bget?ko:K11390
Cluster-7200.18779	K15157	MED15	mediator of RNA polymerase II transcription subunit 15	http://www.genome.jp/dbget-bin/www_bget?ko:K15157
Cluster-26469.2	K15502	ANKRD28	serine/threonine-protein phosphatase 6 regulatory ankyrin repeat subunit A	http://www.genome.jp/dbget-bin/www_bget?ko:K15502
Cluster-3141.0	K15779	PGM2	phosphoglucomutase / phosphopentomutase	http://www.genome.jp/dbget-bin/www_bget?ko:K15779	ko00010	Glycolysis / Gluconeogenesis
					ko01110	Biosynthesis of secondary metabolites
Cluster-7200.37131	K16172	IRS1	insulin receptor substrate 1	http://www.genome.jp/dbget-bin/www_bget?ko:K16172	ko04068	FoxO signaling pathway
Cluster-7200.29430	K18211	SNAP25	synaptosomal-associated protein 25	http://www.genome.jp/dbget-bin/www_bget?ko:K18211	ko04721	Synaptic vesicle cycle
					ko04911	Insulin secretion
Cluster-7200.4121	K18469	TBC1D5	TBC1 domain family member 5	http://www.genome.jp/dbget-bin/www_bget?ko:K18469
