# Supplementary material for: Transcriptome Sequencing Reveals Potential Mechanisms of the Maternal Effect on Egg Diapause Induction of Locusta migratoria
Source: Int J Mol Sci. 2019 Apr 23;20(8):1974. doi: 10.3390/ijms20081974 (PMC6514766; doi:10.3390/ijms20081974)
Supplement: Supplementary file 1 [file ijms-20-01974-s001.zip › Supplementary files/Table S3.xlsx]

## Sheet: Sheet1
Table S3 gene annotation of the 137 correlation DEGs
FAT ID	OVA ID	Gene Length	NR ID		NR Description	NT ID	NT Description	KO ID	KO Name	KO Description	Http Link	Swissprot ID	Swissprot Evalue	Swissprot Description	PFAM ID	PFAM description	Gene Ontology Biological Pathway	BP Description	Gene Ontology Molecular Function	MF Description	Gene Ontology Cellular Component	CC Description	KOG ID	KOG Description
Cluster-7200.38911	Cluster-26247.57300	3537	XP_008196270.1		PREDICTED: hepatocyte nuclear factor 4-gamma isoform X4 [Tribolium castaneum]	XM_004612480.2	PREDICTED: Sorex araneus hepatocyte nuclear factor 4, alpha (HNF4A), transcript variant X2, mRNA	K07292	NR2A1, HNF4A	hepatocyte nuclear factor 4-alpha	http://www.genome.jp/dbget-bin/www_bget?ko:K07292	P49866	2.7e-131	Transcription factor HNF-4 homolog OS=Drosophila melanogaster GN=Hnf4 PE=1 SV=3	PF00057//PF00104//PF00105//PF09268	Low-density lipoprotein receptor domain class A//Ligand-binding domain of nuclear hormone receptor//Zinc finger, C4 type (two domains)//Clathrin, heavy-chain linker	GO:0043401//GO:0016192//GO:0006886//GO:0006355	steroid hormone mediated signaling pathway//vesicle-mediated transport//intracellular protein transport//regulation of transcription, DNA-templated	GO:0008270//GO:0005198//GO:0005515//GO:0043565//GO:0003700	zinc ion binding//structural molecule activity//protein binding//sequence-specific DNA binding//transcription factor activity, sequence-specific DNA binding	GO:0030130//GO:0005634//GO:0005667//GO:0030132	clathrin coat of trans-Golgi network vesicle//nucleus//transcription factor complex//clathrin coat of coated pit	KOG4215	Hepatocyte nuclear factor 4 and similar steroid hormone receptors
Cluster-7200.29929	Cluster-26247.44262	4193	KDR08961.1		hypothetical protein L798_00891, partial [Zootermopsis nevadensis]	--	--	K08112	GPC6	glypican 6	http://www.genome.jp/dbget-bin/www_bget?ko:K08112	Q9R087	2.3e-129	Glypican-6 OS=Mus musculus GN=Gpc6 PE=1 SV=1	PF04810//PF01153	Sec23/Sec24 zinc finger//Glypican	GO:0006888//GO:0006886	ER to Golgi vesicle-mediated transport//intracellular protein transport	GO:0043395//GO:0008270	heparan sulfate proteoglycan binding//zinc ion binding	GO:0016020//GO:0030127//GO:0005578	membrane//COPII vesicle coat//proteinaceous extracellular matrix	KOG3821	Heparin sulfate cell surface proteoglycan
Cluster-7200.38634	Cluster-26247.53926	6813	XP_011873737.1		PREDICTED: histone-lysine N-methyltransferase SETMAR-like [Vollenhovia emeryi]	--	--	--	--	--	--	--	--	--	PF14672//PF00569	Late cornified envelope//Zinc finger, ZZ type	GO:0008544	epidermis development	GO:0008270	zinc ion binding	--	--	--	--
Cluster-7200.35626	Cluster-26247.9520	3514	--		--	--	--	--	--	--	--	--	--	--	PF00124	Photosynthetic reaction centre protein	GO:0006118//GO:0019684//GO:0009772	obsolete electron transport//photosynthesis, light reaction//photosynthetic electron transport in photosystem II	GO:0045156	electron transporter, transferring electrons within the cyclic electron transport pathway of photosynthesis activity	--	--	--	--
Cluster-7200.32209	Cluster-26247.53112	1584	KDR08860.1		Tumor protein D54 [Zootermopsis nevadensis]	--	--	--	--	--	--	O43399	1.5e-17	Tumor protein D54 OS=Homo sapiens GN=TPD52L2 PE=1 SV=2	PF00769//PF07544//PF03938	Ezrin/radixin/moesin family//RNA polymerase II transcription mediator complex subunit 9//Outer membrane protein (OmpH-like)	GO:0006357	regulation of transcription from RNA polymerase II promoter	GO:0001104//GO:0008092//GO:0051082	RNA polymerase II transcription cofactor activity//cytoskeletal protein binding//unfolded protein binding	GO:0019898//GO:0016592//GO:0005737	extrinsic component of membrane//mediator complex//cytoplasm	KOG4010	Coiled-coil protein TPD52
Cluster-7200.29772	Cluster-26247.49601	1297	--		--	--	--	--	--	--	--	--	--	--	PF07648//PF00050	Kazal-type serine protease inhibitor domain//Kazal-type serine protease inhibitor domain	--	--	GO:0005515	protein binding	--	--	--	--
Cluster-7200.10154	Cluster-26247.50880	4525	KDR15401.1		Zinc finger MIZ domain-containing protein 1 [Zootermopsis nevadensis]	XM_012553918.1	PREDICTED: Sarcophilus harrisii zinc finger, MIZ-type containing 1 (ZMIZ1), mRNA	--	--	--	--	Q9ULJ6	3.3e-137	Zinc finger MIZ domain-containing protein 1 OS=Homo sapiens GN=ZMIZ1 PE=1 SV=3	PF00649//PF02891//PF11789	Copper fist DNA binding domain//MIZ/SP-RING zinc finger//Zinc-finger of the MIZ type in Nse subunit	GO:0006355	regulation of transcription, DNA-templated	GO:0005507//GO:0008270//GO:0003677//GO:0003700	copper ion binding//zinc ion binding//DNA binding//transcription factor activity, sequence-specific DNA binding	GO:0005667//GO:0005634	transcription factor complex//nucleus	KOG2169	Zn-finger transcription factor
Cluster-7200.33180	Cluster-26247.50696	4593	KDR06481.1		Caskin-2 [Zootermopsis nevadensis]	AK417590.1	Riptortus pedestris mRNA for hypothetical protein, complete cds, sequence id: Rped-0884	--	--	--	--	Q8VHK1	1.7e-32	Caskin-2 OS=Mus musculus GN=Caskin2 PE=1 SV=3	PF11837//PF07647//PF00536	Domain of unknown function (DUF3357)//SAM domain (Sterile alpha motif)//SAM domain (Sterile alpha motif)	GO:0006012//GO:0005982//GO:0005985	galactose metabolic process//starch metabolic process//sucrose metabolic process	GO:0005515//GO:0004564//GO:0004575	protein binding//beta-fructofuranosidase activity//sucrose alpha-glucosidase activity	GO:0017177	glucosidase II complex	--	--
Cluster-7200.21487	Cluster-26247.56110	374	--		--	--	--	--	--	--	--	--	--	--	--	--	--	--	--	--	--	--	--	--
Cluster-7200.28770	Cluster-26247.31468	10442	--		--	--	--	--	--	--	--	--	--	--	--	--	--	--	--	--	--	--	--	--
Cluster-7200.29430	Cluster-26247.45857	3652	XP_012254926.1		PREDICTED: synaptosomal-associated protein 25 isoform X1 [Athalia rosae]>gi|817066203|ref|XP_012254929.1| PREDICTED: synaptosomal-associated protein 25 isoform X1 [Athalia rosae]>gi|817066205|ref|XP_012254930.1| PREDICTED: synaptosomal-associated protein 25 isoform X1 [Athalia rosae]>gi|817066207|ref|XP_012254931.1| PREDICTED: synaptosomal-associated protein 25 isoform X1 [Athalia rosae]>gi|81706…	NM_001043176.2	Drosophila melanogaster Synaptosomal-associated protein 25kDa (Snap25), transcript variant A, mRNA	K18211	SNAP25	synaptosomal-associated protein 25	http://www.genome.jp/dbget-bin/www_bget?ko:K18211	P36975	3.3e-95	Synaptosomal-associated protein 25 OS=Drosophila melanogaster GN=Snap25 PE=2 SV=1	PF08336//PF05739	Prolyl 4-Hydroxylase alpha-subunit, N-terminal region//SNARE domain	GO:0055114//GO:0018401//GO:0006560//GO:0006525	oxidation-reduction process//peptidyl-proline hydroxylation to 4-hydroxy-L-proline//proline metabolic process//arginine metabolic process	GO:0005515//GO:0016702//GO:0004656	protein binding//oxidoreductase activity, acting on single donors with incorporation of molecular oxygen, incorporation of two atoms of oxygen//procollagen-proline 4-dioxygenase activity	GO:0005783	endoplasmic reticulum	KOG3065	SNAP-25 (synaptosome-associated protein) component of SNARE complex
Cluster-7200.45642	Cluster-26247.59906	5983	ENN73543.1		hypothetical protein YQE_09794, partial [Dendroctonus ponderosae]>gi|546678923|gb|ERL89461.1| hypothetical protein D910_06828 [Dendroctonus ponderosae]	--	--	--	--	--	--	Q7KQZ4	1.9e-36	Longitudinals lacking protein, isoforms A/B/D/L OS=Drosophila melanogaster GN=lola PE=1 SV=1	PF01155//PF00096//PF00872//PF00651//PF13465	Hydrogenase/urease nickel incorporation, metallochaperone, hypA//Zinc finger, C2H2 type//Transposase, Mutator family//BTB/POZ domain//Zinc-finger double domain	GO:0006464//GO:0006313	cellular protein modification process//transposition, DNA-mediated	GO:0016151//GO:0005515//GO:0046872//GO:0004803//GO:0003677	nickel cation binding//protein binding//metal ion binding//transposase activity//DNA binding	--	--	--	--
Cluster-7200.21671	Cluster-26247.40562	1817	--		--	--	--	--	--	--	--	--	--	--	--	--	--	--	--	--	--	--	--	--
Cluster-7200.29862	Cluster-26247.45917	6149	KDR10178.1		Ribose-phosphate pyrophosphokinase 2, partial [Zootermopsis nevadensis]	XM_006557399.1	PREDICTED: Apis mellifera ribose-phosphate diphosphokinase (LOC551448), transcript variant X2, mRNA	K00948	PRPS, prsA	ribose-phosphate pyrophosphokinase	http://www.genome.jp/dbget-bin/www_bget?ko:K00948	Q9D7G0	5e-157	Ribose-phosphate pyrophosphokinase 1 OS=Mus musculus GN=Prps1 PE=1 SV=4	PF01269//PF00156//PF14572	Fibrillarin//Phosphoribosyl transferase domain//Phosphoribosyl synthetase-associated domain	GO:0009165//GO:0009116//GO:0006144//GO:0008033//GO:0006364//GO:0006098	nucleotide biosynthetic process//nucleoside metabolic process//purine nucleobase metabolic process//tRNA processing//rRNA processing//pentose-phosphate shunt	GO:0008168//GO:0003723//GO:0000287//GO:0004749	methyltransferase activity//RNA binding//magnesium ion binding//ribose phosphate diphosphokinase activity	--	--	KOG1448	Ribose-phosphate pyrophosphokinase
Cluster-7200.14754	Cluster-26247.27984	684	KFM65822.1		THAP domain-containing protein 1, partial [Stegodyphus mimosarum]	--	--	--	--	--	--	Q9D305	3.7e-16	THAP domain-containing protein 2 OS=Mus musculus GN=Thap2 PE=2 SV=1	PF00739//PF05485	Trans-activation protein X//THAP domain	GO:0019079	viral genome replication	GO:0003676	nucleic acid binding	--	--	--	--
Cluster-7200.52940	Cluster-26247.61454	5194	KDR10343.1		Epithelial chloride channel protein [Zootermopsis nevadensis]	--	--	--	--	--	--	P54281	4.8e-52	Epithelial chloride channel protein OS=Bos taurus PE=2 SV=1	PF16099//PF00041//PF00986	Recq-mediated genome instability protein 1, C-terminal OB-fold//Fibronectin type III domain//DNA gyrase B subunit, carboxyl terminus	GO:0006265	DNA topological change	GO:0003918//GO:0005515//GO:0000166//GO:0005524//GO:0003677	DNA topoisomerase type II (ATP-hydrolyzing) activity//protein binding//nucleotide binding//ATP binding//DNA binding	--	--	--	--
Cluster-7200.37131	Cluster-26247.38769	10576	KDR13634.1		Insulin receptor substrate 1 [Zootermopsis nevadensis]	--	--	K16172	IRS1	insulin receptor substrate 1	http://www.genome.jp/dbget-bin/www_bget?ko:K16172	B4NZ70	1.6e-49	Insulin receptor substrate 1 OS=Drosophila yakuba GN=chico PE=3 SV=1	PF02174//PF12861//PF02822	PTB domain (IRS-1 type)//Anaphase-promoting complex subunit 11 RING-H2 finger//Antistasin family	GO:0007165//GO:0016567	signal transduction//protein ubiquitination	GO:0004867//GO:0004842//GO:0005158	serine-type endopeptidase inhibitor activity//ubiquitin-protein transferase activity//insulin receptor binding	GO:0005899//GO:0005680	insulin receptor complex//anaphase-promoting complex	--	--
Cluster-7200.38674	Cluster-26247.34891	3981	KDR24284.1		Retinoic acid-induced protein 1 [Zootermopsis nevadensis]	--	--	--	--	--	--	Q6AWG9	3.1e-30	Uncharacterized protein CG5098 OS=Drosophila melanogaster GN=CG5098 PE=1 SV=1	--	--	--	--	--	--	--	--	--	--
Cluster-7200.10315	Cluster-26247.66557	6378	XP_011631743.1		PREDICTED: myelin regulatory factor-like protein isoform X3 [Pogonomyrmex barbatus]	XM_005988024.1	PREDICTED: Latimeria chalumnae myelin regulatory factor-like (LOC102362280), mRNA	--	--	--	--	Q3UR85	1.6e-137	Myelin regulatory factor OS=Mus musculus GN=Myrf PE=1 SV=2	PF00751//PF05224//PF09066	DM DNA binding domain//NDT80 / PhoG like DNA-binding family//Beta2-adaptin appendage, C-terminal sub-domain	GO:0006355//GO:0006886//GO:0016192	regulation of transcription, DNA-templated//intracellular protein transport//vesicle-mediated transport	GO:0003677//GO:0043565	DNA binding//sequence-specific DNA binding	GO:0030131	clathrin adaptor complex	KOG3661	Uncharacterized conserved protein
Cluster-25234.1	Cluster-26247.43256	1080	--		--	--	--	--	--	--	--	--	--	--	--	--	--	--	--	--	--	--	--	--
Cluster-7200.3596	Cluster-26247.55567	635	--		--	--	--	--	--	--	--	--	--	--	PF01669	Myelin basic protein	--	--	GO:0019911	structural constituent of myelin sheath	--	--	--	--
Cluster-7200.7915	Cluster-26247.66557	6324	XP_011055748.1		PREDICTED: myelin regulatory factor-like protein isoform X5 [Acromyrmex echinatior]	XM_005988024.1	PREDICTED: Latimeria chalumnae myelin regulatory factor-like (LOC102362280), mRNA	--	--	--	--	Q3UR85	1.7e-139	Myelin regulatory factor OS=Mus musculus GN=Myrf PE=1 SV=2	PF05224//PF09066	NDT80 / PhoG like DNA-binding family//Beta2-adaptin appendage, C-terminal sub-domain	GO:0006886//GO:0016192	intracellular protein transport//vesicle-mediated transport	GO:0003677	DNA binding	GO:0030131	clathrin adaptor complex	KOG3661	Uncharacterized conserved protein
Cluster-7200.5217	Cluster-39211.13	782	XP_002431382.1		conserved hypothetical protein [Pediculus humanus corporis]>gi|212516658|gb|EEB18644.1| conserved hypothetical protein [Pediculus humanus corporis]	--	--	--	--	--	--	--	--	--	PF08992	Quinohemoprotein amine dehydrogenase, gamma subunit	GO:0055114	oxidation-reduction process	GO:0016638	oxidoreductase activity, acting on the CH-NH2 group of donors	--	--	--	--
Cluster-7200.40710	Cluster-26247.29174	1445	--		--	--	--	--	--	--	--	--	--	--	--	--	--	--	--	--	--	--	--	--
Cluster-7200.35853	Cluster-26247.47473	3668	--		--	--	--	--	--	--	--	--	--	--	PF15168	Triple QxxK/R motif-containing protein family	--	--	--	--	GO:0005789	endoplasmic reticulum membrane	--	--
Cluster-7200.9029	Cluster-26247.44803	1612	KDR07071.1		Katanin p60 ATPase-containing subunit A-like 2 [Zootermopsis nevadensis]	XM_002456334.1	Sorghum bicolor hypothetical protein, mRNA	K07767	KATNA1	katanin p60 ATPase-containing subunit A1	http://www.genome.jp/dbget-bin/www_bget?ko:K07767	Q8IYT4	3.2e-103	Katanin p60 ATPase-containing subunit A-like 2 OS=Homo sapiens GN=KATNAL2 PE=2 SV=3	PF02367//PF02562//PF01695//PF07724//PF00910//PF00004//PF05496//PF06068//PF00158//PF07728	Threonylcarbamoyl adenosine biosynthesis protein TsaE//PhoH-like protein//IstB-like ATP binding protein//AAA domain (Cdc48 subfamily)//RNA helicase//ATPase family associated with various cellular activities (AAA)//Holliday junction DNA helicase ruvB N-terminus//TIP49 C-terminus//Sigma-54 interaction domain//AAA domain (dynein-related subfamily)	GO:0006281//GO:0002949//GO:0006310//GO:0006355	DNA repair//tRNA threonylcarbamoyladenosine modification//DNA recombination//regulation of transcription, DNA-templated	GO:0009378//GO:0005524//GO:0008134//GO:0016887//GO:0003723//GO:0003724//GO:0003678	four-way junction helicase activity//ATP binding//transcription factor binding//ATPase activity//RNA binding//RNA helicase activity//DNA helicase activity	GO:0009379//GO:0005667//GO:0005657	Holliday junction helicase complex//transcription factor complex//replication fork	KOG0738	AAA+-type ATPase
Cluster-7200.39864	Cluster-26247.30516	3991	XP_003247586.1		PREDICTED: PDZ and LIM domain protein Zasp isoform X1 [Acyrthosiphon pisum]	XM_012417260.1	PREDICTED: Orussus abietinus PDZ and LIM domain protein Zasp (LOC105695576), transcript variant X8, mRNA	--	--	--	--	A1ZA47	2.5e-96	PDZ and LIM domain protein Zasp OS=Drosophila melanogaster GN=Zasp52 PE=1 SV=2	PF00412//PF00595//PF13180	LIM domain//PDZ domain (Also known as DHR or GLGF)//PDZ domain	--	--	GO:0008270//GO:0005515	zinc ion binding//protein binding	--	--	KOG1703	Adaptor protein Enigma and related PDZ-LIM proteins
Cluster-7200.32989	Cluster-26247.59417	6766	KDR10688.1		Insulin-like peptide receptor [Zootermopsis nevadensis]	--	--	K04527	--	INSR, CD220; insulin receptor [EC:2.7.10.1]	--	O02466	6.3e-68	Insulin-like peptide receptor OS=Branchiostoma lanceolatum PE=2 SV=1	PF00069//PF07714//PF04204	Protein kinase domain//Protein tyrosine kinase//Homoserine O-succinyltransferase	GO:0006468//GO:0019281//GO:0006555//GO:0042967	protein phosphorylation//L-methionine biosynthetic process from homoserine via O-succinyl-L-homoserine and cystathionine//methionine metabolic process//acyl-carrier-protein biosynthetic process	GO:0008899//GO:0005524//GO:0004672	homoserine O-succinyltransferase activity//ATP binding//protein kinase activity	GO:0005737	cytoplasm	--	--
Cluster-7200.34290	Cluster-26247.59039	1455	XP_011347345.1		PREDICTED: titin [Cerapachys biroi]	--	--	--	--	--	--	--	--	--	--	--	--	--	--	--	--	--	--	--
Cluster-13200.0	Cluster-26247.54453	2200	KDR11442.1		hypothetical protein L798_13448 [Zootermopsis nevadensis]	--	--	--	--	--	--	--	--	--	PF02538	Hydantoinase B/oxoprolinase	--	--	GO:0003824	catalytic activity	--	--	--	--
Cluster-7200.42765	Cluster-26247.39485	8433	XP_011172033.1		PREDICTED: pecanex-like protein 1 [Solenopsis invicta]	XM_008302136.1	PREDICTED: Stegastes partitus pecanex homolog (Drosophila) (pcnx), transcript variant X3, mRNA	--	--	--	--	Q9QYC1	0	Pecanex-like protein 1 OS=Mus musculus GN=Pcnx PE=2 SV=3	PF05041//PF02548	Pecanex protein (C-terminus)//Ketopantoate hydroxymethyltransferase	GO:0015940	pantothenate biosynthetic process	GO:0003864	3-methyl-2-oxobutanoate hydroxymethyltransferase activity	GO:0016021	integral component of membrane	KOG3604	Pecanex
Cluster-7200.22072	Cluster-26247.45073	1947	XP_009016864.1		hypothetical protein HELRODRAFT_185528 [Helobdella robusta]>gi|555701698|gb|ESO04931.1| hypothetical protein HELRODRAFT_185528 [Helobdella robusta]	--	--	K11390	CLYBL	citrate lyase subunit beta-like protein	http://www.genome.jp/dbget-bin/www_bget?ko:K11390	Q5I0K3	2.8e-77	Citrate lyase subunit beta-like protein, mitochondrial OS=Rattus norvegicus GN=Clybl PE=2 SV=2	PF01274//PF03328	Malate synthase//HpcH/HpaI aldolase/citrate lyase family	GO:0006099//GO:0006097//GO:0006090	tricarboxylic acid cycle//glyoxylate cycle//pyruvate metabolic process	GO:0004474//GO:0003824	malate synthase activity//catalytic activity	--	--	--	--
Cluster-7200.15860	Cluster-26247.51593	611	--		--	--	--	--	--	--	--	--	--	--	--	--	--	--	--	--	--	--	--	--
Cluster-7200.15861	Cluster-26247.51593	1833	--		--	--	--	--	--	--	--	--	--	--	PF00486	Transcriptional regulatory protein, C terminal	GO:0006355//GO:0000160	regulation of transcription, DNA-templated//phosphorelay signal transduction system	GO:0003677	DNA binding	--	--	--	--
Cluster-7200.53756	Cluster-26247.61397	2018	--		--	--	--	--	--	--	--	--	--	--	--	--	--	--	--	--	--	--	--	--
Cluster-33896.0	Cluster-26247.34859	1709	KDR16797.1		Cytochrome P450 315a1, mitochondrial [Zootermopsis nevadensis]	--	--	K10722	SAD, CYP315A1	ecdysteroid 2-hydroxylase	http://www.genome.jp/dbget-bin/www_bget?ko:K10722	Q9VGH1	2.1e-68	Cytochrome P450 315a1, mitochondrial OS=Drosophila melanogaster GN=sad PE=2 SV=1	PF00067	Cytochrome P450	GO:0055114	oxidation-reduction process	GO:0020037//GO:0005506//GO:0016705	heme binding//iron ion binding//oxidoreductase activity, acting on paired donors, with incorporation or reduction of molecular oxygen	--	--	--	--
Cluster-7200.15783	Cluster-26247.58412	5593	KDR11385.1		HIRA-interacting protein 3 [Zootermopsis nevadensis]	--	--	--	--	--	--	Q8BLH7	5.1e-07	HIRA-interacting protein 3 OS=Mus musculus GN=Hirip3 PE=1 SV=1	PF00646//PF12937//PF13855	F-box domain//F-box-like//Leucine rich repeat	--	--	GO:0005515	protein binding	--	--	--	--
Cluster-7200.15783	Cluster-26247.23930	5593	KDR11385.1		HIRA-interacting protein 3 [Zootermopsis nevadensis]	--	--	--	--	--	--	Q8BLH7	5.1e-07	HIRA-interacting protein 3 OS=Mus musculus GN=Hirip3 PE=1 SV=1	PF00646//PF12937//PF13855	F-box domain//F-box-like//Leucine rich repeat	--	--	GO:0005515	protein binding	--	--	--	--
Cluster-7200.16999	Cluster-26247.47049	1938	XP_011292455.1		PREDICTED: uncharacterized protein LOC101892330 [Musca domestica]	--	--	--	--	--	--	--	--	--	PF04827//PF01609	Plant transposon protein//Transposase DDE domain	GO:0006313	transposition, DNA-mediated	GO:0016788//GO:0004803//GO:0003677	hydrolase activity, acting on ester bonds//transposase activity//DNA binding	--	--	--	--
Cluster-7200.44129	Cluster-26247.64581	3375	XP_003248963.1		PREDICTED: zinc finger protein 62 homolog [Acyrthosiphon pisum]	--	--	K09228	KRAB	KRAB domain-containing zinc finger protein	http://www.genome.jp/dbget-bin/www_bget?ko:K09228	Q08DG8	1.1e-76	Zinc finger protein 135 OS=Bos taurus GN=ZNF135 PE=2 SV=1	PF02207//PF13465//PF05191//PF13912//PF00096//PF04216//PF03069	Putative zinc finger in N-recognin (UBR box)//Zinc-finger double domain//Adenylate kinase, active site lid//C2H2-type zinc finger//Zinc finger, C2H2 type//Protein involved in formate dehydrogenase formation//Acetamidase/Formamidase family	GO:0006144//GO:0006807//GO:0046034	purine nucleobase metabolic process//nitrogen compound metabolic process//ATP metabolic process	GO:0016811//GO:0046872//GO:0008270//GO:0004017	hydrolase activity, acting on carbon-nitrogen (but not peptide) bonds, in linear amides//metal ion binding//zinc ion binding//adenylate kinase activity	GO:0005737	cytoplasm	--	--
Cluster-26469.2	Cluster-26247.10839	4241	XP_003391956.1		PREDICTED: 26S proteasome non-ATPase regulatory subunit 10-like [Amphimedon queenslandica]	--	--	K15502	ANKRD28	serine/threonine-protein phosphatase 6 regulatory ankyrin repeat subunit A	http://www.genome.jp/dbget-bin/www_bget?ko:K15502	Q54KA7	3.1e-41	Ankyrin repeat, PH and SEC7 domain containing protein secG OS=Dictyostelium discoideum GN=secG PE=2 SV=1	PF13606//PF03796//PF00219//PF00023//PF04345	Ankyrin repeat//DnaB-like helicase C terminal domain//Insulin-like growth factor binding protein//Ankyrin repeat//Chorismate lyase	GO:0006744//GO:0006260//GO:0001558	ubiquinone biosynthetic process//DNA replication//regulation of cell growth	GO:0008813//GO:0005515//GO:0003678//GO:0005524//GO:0005520	chorismate lyase activity//protein binding//DNA helicase activity//ATP binding//insulin-like growth factor binding	GO:0005737//GO:0005657//GO:0005576//GO:0016942	cytoplasm//replication fork//extracellular region//insulin-like growth factor binding protein complex	KOG4177	Ankyrin
Cluster-7200.53146	Cluster-26247.67833	1055	--		--	--	--	K01596	--	--	--	--	--	--	PF01293	Phosphoenolpyruvate carboxykinase	GO:0006094//GO:0015976//GO:0006099	gluconeogenesis//carbon utilization//tricarboxylic acid cycle	GO:0004612//GO:0005524	phosphoenolpyruvate carboxykinase (ATP) activity//ATP binding	--	--	--	--
Cluster-7200.51832	Cluster-26247.43693	961	AFY23984.1		actin, partial [Stemonaria longa]	XM_001651695.1	Aedes aegypti AAEL005961-RA mRNA	--	--	--	--	P02576	3.9e-157	Actin, plasmodial isoform OS=Physarum polycephalum GN=ARDA PE=1 SV=2	--	--	--	--	--	--	--	--	KOG0676	Actin and related proteins
Cluster-7200.26988	Cluster-26247.47990	2544	XP_011565815.1		PREDICTED: uncharacterized protein LOC105395561 [Plutella xylostella]	--	--	--	--	--	--	Q9NBX4	2.7e-11	Probable RNA-directed DNA polymerase from transposon X-element OS=Drosophila melanogaster GN=X-element\ORF2 PE=3 SV=1	--	--	--	--	--	--	--	--	--	--
Cluster-7200.34746	Cluster-26247.45367	1012	KKF20397.1		Transposon TX1 hypothetical protein [Larimichthys crocea]	AJ558250.1	Locusta migratoria manilensis microsatellite DNA, locus LmIOZc67	--	--	--	--	--	--	--	--	--	--	--	--	--	--	--	--	--
Cluster-7200.36334	Cluster-26247.36609	3164	--		--	--	--	--	--	--	--	--	--	--	--	--	--	--	--	--	--	--	--	--
Cluster-7200.30870	Cluster-26247.48122	8404	KDR10615.1		Putative ankyrin repeat protein [Zootermopsis nevadensis]	--	--	--	--	--	--	E5RJM6	1.8e-11	Ankyrin repeat domain-containing protein 65 OS=Homo sapiens GN=ANKRD65 PE=2 SV=2	PF08513//PF00023//PF13606	LisH//Ankyrin repeat//Ankyrin repeat	--	--	GO:0005515	protein binding	--	--	KOG4177	Ankyrin
Cluster-7200.36901	Cluster-26247.42257	2297	XP_012256060.1		PREDICTED: EH domain-containing protein 3 [Athalia rosae]	XM_012490182.1	PREDICTED: Apis florea EH domain-containing protein 3 (LOC100871072), mRNA	--	--	--	--	Q8R491	7.5e-223	EH domain-containing protein 3 OS=Rattus norvegicus GN=Ehd3 PE=1 SV=2	PF14634//PF04670//PF03193//PF02367//PF13202//PF13405//PF08477//PF01926//PF12763//PF00036	zinc-RING finger domain//Gtr1/RagA G protein conserved region//Protein of unknown function, DUF258//Threonylcarbamoyl adenosine biosynthesis protein TsaE//EF hand//EF-hand domain//Ras of Complex, Roc, domain of DAPkinase//50S ribosome-binding GTPase//Cytoskeletal-regulatory complex EF hand//EF hand	GO:0002949//GO:0007264	tRNA threonylcarbamoyladenosine modification//small GTPase mediated signal transduction	GO:0005509//GO:0005515//GO:0005525//GO:0003924//GO:0008270	calcium ion binding//protein binding//GTP binding//GTPase activity//zinc ion binding	--	--	--	--
Cluster-7200.29652	Cluster-26247.65214	1351	XP_012706712.1		PREDICTED: dipeptidyl aminopeptidase-like protein 6 [Fundulus heteroclitus]	--	--	--	--	--	--	Q8N608	1.4e-14	Inactive dipeptidyl peptidase 10 OS=Homo sapiens GN=DPP10 PE=1 SV=2	PF00930	Dipeptidyl peptidase IV (DPP IV) N-terminal region	GO:0006508	proteolysis	--	--	--	--	KOG2100	Dipeptidyl aminopeptidase
Cluster-7200.34529	Cluster-26247.41644	3053	XP_001946770.2		PREDICTED: ras association domain-containing protein 8 isoform X1 [Acyrthosiphon pisum]	--	--	K09855	RASSF7_8	Ras association domain-containing protein 7/8	http://www.genome.jp/dbget-bin/www_bget?ko:K09855	Q8CJ96	4e-30	Ras association domain-containing protein 8 OS=Mus musculus GN=Rassf8 PE=2 SV=1	PF00788//PF10473//PF01008	Ras association (RalGDS/AF-6) domain//Leucine-rich repeats of kinetochore protein Cenp-F/LEK1//Initiation factor 2 subunit family	GO:0044237//GO:0007165	cellular metabolic process//signal transduction	GO:0008134//GO:0042803//GO:0045502	transcription factor binding//protein homodimerization activity//dynein binding	GO:0030286//GO:0005667	dynein complex//transcription factor complex	KOG1574	Predicted cell growth/differentiation regulator, contains RA domain
Cluster-7200.32684	Cluster-26247.29103	2497	KDR15754.1		Phytanoyl-CoA dioxygenase, peroxisomal [Zootermopsis nevadensis]	--	--	K00477	PHYH	phytanoyl-CoA hydroxylase	http://www.genome.jp/dbget-bin/www_bget?ko:K00477	P57093	1.2e-96	Phytanoyl-CoA dioxygenase, peroxisomal OS=Rattus norvegicus GN=Phyh PE=1 SV=2	--	--	--	--	--	--	--	--	--	--
Cluster-7200.41992	Cluster-26247.39827	3737	KDR24065.1		Pre-mRNA-splicing regulator female-lethal(2)D, partial [Zootermopsis nevadensis]	XM_008189763.1	PREDICTED: Acyrthosiphon pisum pre-mRNA-splicing regulator female-lethal(2)D (LOC100164911), mRNA	--	--	--	--	Q9Y091	1.6e-60	Pre-mRNA-splicing regulator female-lethal(2)D OS=Drosophila melanogaster GN=fl(2)d PE=1 SV=2	PF01442//PF01920//PF07464//PF09177//PF06156//PF06810//PF17098//PF01166//PF06005	Apolipoprotein A1/A4/E domain//Prefoldin subunit//Apolipophorin-III precursor (apoLp-III)//Syntaxin 6, N-terminal//Protein of unknown function (DUF972)//Phage minor structural protein GP20//Pre-mRNA-splicing regulator WTAP//TSC-22/dip/bun family//Protein of unknown function (DUF904)	GO:0043093//GO:0006457//GO:0048024//GO:0006355//GO:0006869//GO:0006260//GO:0048193//GO:0042157//GO:0000917	FtsZ-dependent cytokinesis//protein folding//regulation of mRNA splicing, via spliceosome//regulation of transcription, DNA-templated//lipid transport//DNA replication//Golgi vesicle transport//lipoprotein metabolic process//barrier septum assembly	GO:0051082//GO:0008289//GO:0005198//GO:0003700	unfolded protein binding//lipid binding//structural molecule activity//transcription factor activity, sequence-specific DNA binding	GO:0016020//GO:0005634//GO:0005667//GO:0005576//GO:0016272//GO:0005737	membrane//nucleus//transcription factor complex//extracellular region//prefoldin complex//cytoplasm	KOG2991	Splicing regulator
Cluster-7200.24409	Cluster-26247.53666	5786	KDR23371.1		hypothetical protein L798_05333 [Zootermopsis nevadensis]	--	--	--	--	--	--	Q5EA86	8.2e-08	Transmembrane protein 183 OS=Bos taurus GN=TMEM183 PE=2 SV=1	PF04537//PF00646	Herpesvirus UL55 protein//F-box domain	GO:0019058	viral life cycle	GO:0005515	protein binding	--	--	--	--
Cluster-7200.19139	Cluster-26247.61326	861	AKC99164.1		ATP synthase F0 subunit 6 (mitochondrion) [Mus musculus helgolandicus]>gi|808177824|gb|AKC99178.1| ATP synthase F0 subunit 6 (mitochondrion) [Mus musculus helgolandicus]>gi|808177837|gb|AKC99190.1| ATP synthase F0 subunit 6 (mitochondrion) [Mus musculus helgolandicus]>gi|808177851|gb|AKC99203.1| ATP synthase F0 subunit 6 (mitochondrion) [Mus musculus helgolandicus]>gi|808177865|gb|AKC99216.1| ATP…	AP014886.1	Mus musculus mitochondrial DNA, complete sequence, strain: C57BL/6J	K02126	ATPeF0A, MTATP6, ATP6	F-type H+-transporting ATPase subunit a	http://www.genome.jp/dbget-bin/www_bget?ko:K02126	P00848	5.5e-78	ATP synthase subunit a OS=Mus musculus GN=Mtatp6 PE=2 SV=1	PF00119	ATP synthase A chain	GO:0015992//GO:0015986	proton transport//ATP synthesis coupled proton transport	GO:0015078	hydrogen ion transmembrane transporter activity	--	--	KOG4665	ATP synthase F0 subunit 6 and related proteins
Cluster-1768.1	Cluster-26247.1465	1783	EFA83455.1		succinate dehydrogenase [Polysphondylium pallidum PN500]	--	--	K00234	SDHA, SDH1	succinate dehydrogenase (ubiquinone) flavoprotein subunit	http://www.genome.jp/dbget-bin/www_bget?ko:K00234	O82663	1.8e-184	Succinate dehydrogenase [ubiquinone] flavoprotein subunit 1, mitochondrial OS=Arabidopsis thaliana GN=SDH1-1 PE=1 SV=1	PF01266//PF02910//PF01494//PF07992//PF01134	FAD dependent oxidoreductase//Fumarate reductase flavoprotein C-term//FAD binding domain//Pyridine nucleotide-disulphide oxidoreductase//Glucose inhibited division protein A	GO:0008033//GO:0055114	tRNA processing//oxidation-reduction process	GO:0016491//GO:0071949//GO:0050660	oxidoreductase activity//FAD binding//flavin adenine dinucleotide binding	--	--	KOG2403	Succinate dehydrogenase, flavoprotein subunit
Cluster-7200.26763	Cluster-26247.53058	1812	XP_001602111.3		PREDICTED: probable cytochrome P450 4aa1 [Nasonia vitripennis]	--	--	--	--	--	--	P29981	1e-57	Cytochrome P450 4C1 OS=Blaberus discoidalis GN=CYP4C1 PE=2 SV=1	PF00067	Cytochrome P450	GO:0055114	oxidation-reduction process	GO:0020037//GO:0005506//GO:0016705	heme binding//iron ion binding//oxidoreductase activity, acting on paired donors, with incorporation or reduction of molecular oxygen	--	--	KOG0157	Cytochrome P450 CYP4/CYP19/CYP26 subfamilies
Cluster-7200.29929	Cluster-26247.52296	4193	KDR08961.1		hypothetical protein L798_00891, partial [Zootermopsis nevadensis]	--	--	K08112	GPC6	glypican 6	http://www.genome.jp/dbget-bin/www_bget?ko:K08112	Q9R087	2.3e-129	Glypican-6 OS=Mus musculus GN=Gpc6 PE=1 SV=1	PF04810//PF01153	Sec23/Sec24 zinc finger//Glypican	GO:0006888//GO:0006886	ER to Golgi vesicle-mediated transport//intracellular protein transport	GO:0043395//GO:0008270	heparan sulfate proteoglycan binding//zinc ion binding	GO:0016020//GO:0030127//GO:0005578	membrane//COPII vesicle coat//proteinaceous extracellular matrix	KOG3821	Heparin sulfate cell surface proteoglycan
Cluster-7200.35626	Cluster-26247.32127	3514	--		--	--	--	--	--	--	--	--	--	--	PF00124	Photosynthetic reaction centre protein	GO:0006118//GO:0019684//GO:0009772	obsolete electron transport//photosynthesis, light reaction//photosynthetic electron transport in photosystem II	GO:0045156	electron transporter, transferring electrons within the cyclic electron transport pathway of photosynthesis activity	--	--	--	--
Cluster-7200.30450	Cluster-26247.17360	4075	EFA06993.1		hypothetical protein TcasGA2_TC009960 [Tribolium castaneum]	--	--	--	--	--	--	P82987	1.2e-66	ADAMTS-like protein 3 OS=Homo sapiens GN=ADAMTSL3 PE=1 SV=4	PF04879//PF13895	Molybdopterin oxidoreductase Fe4S4 domain//Immunoglobulin domain	GO:0055114	oxidation-reduction process	GO:0005515//GO:0016491	protein binding//oxidoreductase activity	--	--	KOG3538	Disintegrin metalloproteinases with thrombospondin repeats
Cluster-7200.45642	Cluster-26247.56435	5983	ENN73543.1		hypothetical protein YQE_09794, partial [Dendroctonus ponderosae]>gi|546678923|gb|ERL89461.1| hypothetical protein D910_06828 [Dendroctonus ponderosae]	--	--	--	--	--	--	Q7KQZ4	1.9e-36	Longitudinals lacking protein, isoforms A/B/D/L OS=Drosophila melanogaster GN=lola PE=1 SV=1	PF01155//PF00096//PF00872//PF00651//PF13465	Hydrogenase/urease nickel incorporation, metallochaperone, hypA//Zinc finger, C2H2 type//Transposase, Mutator family//BTB/POZ domain//Zinc-finger double domain	GO:0006464//GO:0006313	cellular protein modification process//transposition, DNA-mediated	GO:0016151//GO:0005515//GO:0046872//GO:0004803//GO:0003677	nickel cation binding//protein binding//metal ion binding//transposase activity//DNA binding	--	--	--	--
Cluster-3208.0	Cluster-26247.5649	349	--		--	--	--	--	--	--	--	--	--	--	PF13855	Leucine rich repeat	--	--	GO:0005515	protein binding	--	--	--	--
Cluster-7200.28153	Cluster-41008.0	6451	--		--	--	--	--	--	--	--	--	--	--	--	--	--	--	--	--	--	--	--	--
Cluster-7200.28934	Cluster-26247.59808	1756	KDR21968.1		Protein henna [Zootermopsis nevadensis]	--	--	K00500	phhA, PAH	phenylalanine-4-hydroxylase	http://www.genome.jp/dbget-bin/www_bget?ko:K00500	P17276	4.3e-194	Protein henna OS=Drosophila melanogaster GN=Hn PE=2 SV=3	PF01842//PF00351	ACT domain//Biopterin-dependent aromatic amino acid hydroxylase	GO:0055114//GO:0008152	oxidation-reduction process//metabolic process	GO:0016714//GO:0016597	oxidoreductase activity, acting on paired donors, with incorporation or reduction of molecular oxygen, reduced pteridine as one donor, and incorporation of one atom of oxygen//amino acid binding	--	--	KOG3820	Aromatic amino acid hydroxylase
Cluster-7200.44893	Cluster-26247.73649	4615	KDR13896.1		hypothetical protein L798_12261 [Zootermopsis nevadensis]	--	--	K01199	--	--	--	Q6NSJ0	2.3e-69	Uncharacterized family 31 glucosidase KIAA1161 OS=Homo sapiens GN=KIAA1161 PE=1 SV=2	PF11606//PF01055	Family 31 carbohydrate binding protein//Glycosyl hydrolases family 31	GO:0005975	carbohydrate metabolic process	GO:0004553//GO:0033905	hydrolase activity, hydrolyzing O-glycosyl compounds//xylan endo-1,3-beta-xylosidase activity	--	--	KOG1065	Maltase glucoamylase and related hydrolases, glycosyl hydrolase family 31
Cluster-3060.0	Cluster-26247.31603	3134	XP_003285122.1		actin binding protein [Dictyostelium purpureum]>gi|325084948|gb|EGC38365.1| actin binding protein [Dictyostelium purpureum]	--	--	K06271	TLN	talin	http://www.genome.jp/dbget-bin/www_bget?ko:K06271	Q54K81	3.2e-107	Talin-B OS=Dictyostelium discoideum GN=talB PE=2 SV=1	--	--	--	--	--	--	--	--	KOG4261	Talin
Cluster-7200.24161	Cluster-26247.30451	850	AGK29623.1		cytochrome c oxidase subunit I (mitochondrion) [Mus musculus domesticus]	LC061972.1	Mus musculus mitochondrion DNA, including COX1, tRNA-Ser, tRNA-Asp, COX2, tRNA-Lys, ATP8, ATP6 genes, complete sequence, sequence_id: (5951..8605)_21	K02256	COX1	cytochrome c oxidase subunit 1	http://www.genome.jp/dbget-bin/www_bget?ko:K02256	P00397	4.4e-128	Cytochrome c oxidase subunit 1 OS=Mus musculus GN=Mtco1 PE=3 SV=2	--	--	--	--	--	--	--	--	KOG4769	Cytochrome c oxidase, subunit I
Cluster-7200.4493	Cluster-147.0	933	YP_009114614.1		NADH dehydrogenase subunit 1 (mitochondrion) [Varecia variegata]>gi|671759548|gb|AII98197.1| NADH dehydrogenase subunit 1 (mitochondrion) [Varecia variegata]>gi|671759729|gb|AII98365.1| NADH dehydrogenase subunit 1 (mitochondrion) [Varecia variegata]>gi|671759882|gb|AII98507.1| NADH dehydrogenase subunit 1 (mitochondrion) [Varecia variegata]>gi|671759910|gb|AII98533.1| NADH dehydrogenase subunit …	KT277303.1	Homo sapiens haplogroup I4a mitochondrion, complete genome	--	--	--	--	Q8M897	2.1e-78	NADH-ubiquinone oxidoreductase chain 1 OS=Hipposideros terasensis GN=MT-ND1 PE=3 SV=1	PF00146	NADH dehydrogenase	GO:0055114	oxidation-reduction process	--	--	GO:0016020	membrane	KOG4770	NADH dehydrogenase subunit 1
Cluster-7200.40525	Cluster-26247.39774	2158	--		--	--	--	--	--	--	--	--	--	--	--	--	--	--	--	--	--	--	--	--
Cluster-3373.0	Cluster-26247.14511	1248	XP_004350787.1		pleckstrin domain-containing protein [Dictyostelium fasciculatum]>gi|328865693|gb|EGG14079.1| pleckstrin domain-containing protein [Dictyostelium fasciculatum]	--	--	--	--	--	--	--	--	--	PF11427	Tc3 transposase	--	--	GO:0003677	DNA binding	--	--	--	--
Cluster-7200.30945	Cluster-26247.45255	2870	--		--	--	--	--	--	--	--	--	--	--	PF04537	Herpesvirus UL55 protein	GO:0019058	viral life cycle	--	--	--	--	--	--
Cluster-7200.38760	Cluster-26247.52616	978	XP_011422488.1		PREDICTED: speckle-type POZ protein-like [Crassostrea gigas]>gi|762168252|ref|XP_011422490.1| PREDICTED: speckle-type POZ protein-like [Crassostrea gigas]	--	--	K03876	MEL26	BTB domain ubiquitin protein ligase cofactor	http://www.genome.jp/dbget-bin/www_bget?ko:K03876	Q9VFP2	4.1e-13	Protein roadkill OS=Drosophila melanogaster GN=rdx PE=1 SV=2	PF00651	BTB/POZ domain	--	--	GO:0005515	protein binding	--	--	KOG1987	Speckle-type POZ protein SPOP and related proteins with TRAF, MATH and BTB/POZ domains
Cluster-7200.40999	Cluster-26247.26592	3072	--		--	XM_012399511.1	PREDICTED: Athalia rosae synaptosomal-associated protein 25 (LOC105685439), transcript variant X8, mRNA	--	--	--	--	--	--	--	PF01825	GPCR proteolysis site, GPS, motif	--	--	--	--	GO:0016020	membrane	--	--
Cluster-7200.30175	Cluster-26247.38558	1465	AGM32065.1		thymosin beta-4 family protein [Coptotermes formosanus]	--	--	--	--	--	--	P26352	3.3e-06	Thymosin beta-12 OS=Oncorhynchus mykiss PE=1 SV=2	PF01290//PF02205	Thymosin beta-4 family//WH2 motif	GO:0007015	actin filament organization	GO:0003785//GO:0003779	actin monomer binding//actin binding	--	--	KOG4794	Thymosin beta
Cluster-7200.30780	Cluster-26247.44555	1637	--		--	--	--	--	--	--	--	--	--	--	PF03967	Photosynthetic reaction centre, H-chain N-terminal region	GO:0019684//GO:0006118	photosynthesis, light reaction//obsolete electron transport	GO:0045156	electron transporter, transferring electrons within the cyclic electron transport pathway of photosynthesis activity	GO:0030077	plasma membrane light-harvesting complex	--	--
Cluster-7200.32335	Cluster-26247.62449	2004	AGK29657.1		NADH dehydrogenase subunit 5 (mitochondrion) [Mus musculus musculus]	LC062037.1	Mus musculus mitochondrion DNA, including ND5, ND6, tRNA-Glu, Cytb genes, complete sequence, sequence_id: (12414..15067)_16	K03883	ND5	NADH-ubiquinone oxidoreductase chain 5	http://www.genome.jp/dbget-bin/www_bget?ko:K03883	P11661	1.2e-118	NADH-ubiquinone oxidoreductase chain 5 OS=Rattus norvegicus GN=Mtnd5 PE=3 SV=3	PF06455//PF00499	NADH dehydrogenase subunit 5 C-terminus//NADH-ubiquinone/plastoquinone oxidoreductase chain 6	GO:0006744//GO:0055114//GO:0006120//GO:0006814//GO:0015992//GO:0042773	ubiquinone biosynthetic process//oxidation-reduction process//mitochondrial electron transport, NADH to ubiquinone//sodium ion transport//proton transport//ATP synthesis coupled electron transport	GO:0008137	NADH dehydrogenase (ubiquinone) activity	--	--	KOG4663	Cytochrome b
Cluster-7200.32334	Cluster-26247.34891	3978	KDR24284.1		Retinoic acid-induced protein 1 [Zootermopsis nevadensis]	--	--	--	--	--	--	Q6AWG9	3.1e-30	Uncharacterized protein CG5098 OS=Drosophila melanogaster GN=CG5098 PE=1 SV=1	--	--	--	--	--	--	--	--	--	--
Cluster-7200.37980	Cluster-26247.19566	903	NP_904328.1		NADH dehydrogenase subunit 1 (mitochondrion) [Mus musculus]>gi|62198714|ref|YP_220550.1| NADH dehydrogenase subunit 1 (mitochondrion) [Mus musculus domesticus]>gi|57015344|sp|P03888.3|NU1M_MOUSE RecName: Full=NADH-ubiquinone oxidoreductase chain 1; AltName: Full=NADH dehydrogenase subunit 1>gi|11320572|dbj|BAA95616.2| NADH dehydrogenase subunit 1 (mitochondrion) [Mus musculus domesticus]>gi|11320…	LC061925.1	Mus musculus mitochondrion DNA, including 16S rRNA, tRNA-Leu, ND1, tRNA-Ile, tRNA-Gln, tRNA-Met, ND2 genes, complete sequence, sequence_id: (2065..4602)_14	K03878	ND1	NADH-ubiquinone oxidoreductase chain 1	http://www.genome.jp/dbget-bin/www_bget?ko:K03878	P03888	1.2e-115	NADH-ubiquinone oxidoreductase chain 1 OS=Mus musculus GN=Mtnd1 PE=1 SV=3	PF00146	NADH dehydrogenase	GO:0032609//GO:0007187//GO:0034097//GO:0008284//GO:0035814//GO:0033194//GO:0043066//GO:0003084//GO:0055114//GO:0010628//GO:0007249//GO:0035811	interferon-gamma production//G-protein coupled receptor signaling pathway, coupled to cyclic nucleotide second messenger//response to cytokine//positive regulation of cell proliferation//negative regulation of renal sodium excretion//response to hydroperoxide//negative regulation of apoptotic process//positive regulation of systemic arterial blood pressure//oxidation-reduction process//positive r…	GO:0005000//GO:0016491	vasopressin receptor activity//oxidoreductase activity	GO:0016020//GO:0043025//GO:0005747//GO:0030425	membrane//neuronal cell body//mitochondrial respiratory chain complex I//dendrite	KOG4770	NADH dehydrogenase subunit 1
Cluster-7200.30497	Cluster-26247.44881	3236	KDR08682.1		Tyrosine-protein kinase transmembrane receptor Ror2 [Zootermopsis nevadensis]	--	--	--	--	--	--	Q8AXY6	6.7e-169	Muscle, skeletal receptor tyrosine protein kinase OS=Gallus gallus GN=MUSK PE=2 SV=1	PF07714//PF01392//PF00069	Protein tyrosine kinase//Fz domain//Protein kinase domain	GO:0006468	protein phosphorylation	GO:0005524//GO:0004672//GO:0005515	ATP binding//protein kinase activity//protein binding	--	--	--	--
Cluster-15076.0	Cluster-26247.67899	764	--		--	--	--	--	--	--	--	--	--	--	--	--	--	--	--	--	--	--	--	--
Cluster-7200.32922	Cluster-26247.53058	2384	KDR22530.1		Cytochrome P450 4C1 [Zootermopsis nevadensis]	--	--	--	--	--	--	Q9VA27	8.7e-49	Cytochrome P450 4c3 OS=Drosophila melanogaster GN=Cyp4c3 PE=2 SV=1	PF00067	Cytochrome P450	GO:0055114	oxidation-reduction process	GO:0005506//GO:0016705//GO:0020037	iron ion binding//oxidoreductase activity, acting on paired donors, with incorporation or reduction of molecular oxygen//heme binding	--	--	--	--
Cluster-7200.53718	Cluster-26247.8529	2470	XP_004357163.1		protein kinase [Acanthamoeba castellanii str. Neff]>gi|440804130|gb|ELR25008.1| protein kinase [Acanthamoeba castellanii str. Neff]	--	--	--	--	--	--	Q641K5	6.5e-39	NUAK family SNF1-like kinase 1 OS=Mus musculus GN=Nuak1 PE=2 SV=1	PF00069//PF00036//PF06293//PF13499//PF13833//PF07714//PF13202//PF13405	Protein kinase domain//EF hand//Lipopolysaccharide kinase (Kdo/WaaP) family//EF-hand domain pair//EF-hand domain pair//Protein tyrosine kinase//EF hand//EF-hand domain	GO:0006468	protein phosphorylation	GO:0005524//GO:0016773//GO:0005509//GO:0004672	ATP binding//phosphotransferase activity, alcohol group as acceptor//calcium ion binding//protein kinase activity	GO:0016020	membrane	--	--
Cluster-7200.21579	Cluster-26247.45342	2546	XP_003486163.1		PREDICTED: mediator of RNA polymerase II transcription subunit 15 [Bombus impatiens]	--	--	--	--	--	--	Q5TP13	1.5e-70	Mediator of RNA polymerase II transcription subunit 15 OS=Anopheles gambiae GN=MED15 PE=3 SV=3	PF16987//PF02172//PF09606	KIX domain//KIX domain//ARC105 or Med15 subunit of Mediator complex non-fungal	GO:0006357//GO:0006355	regulation of transcription from RNA polymerase II promoter//regulation of transcription, DNA-templated	GO:0003712//GO:0001104	transcription cofactor activity//RNA polymerase II transcription cofactor activity	GO:0016592//GO:0005667	mediator complex//transcription factor complex	--	--
Cluster-7200.31903	Cluster-26247.32838	830	KDR10377.1		Peroxiredoxin-6 [Zootermopsis nevadensis]	HQ851383.1	Schistocerca gregaria peroxiredoxin mRNA, partial cds	K00430	E1.11.1.7	peroxidase	http://www.genome.jp/dbget-bin/www_bget?ko:K00430	Q5ZJF4	4.2e-59	Peroxiredoxin-6 OS=Gallus gallus GN=PRDX6 PE=2 SV=3	PF00578//PF08534//PF10417	AhpC/TSA family//Redoxin//C-terminal domain of 1-Cys peroxiredoxin	GO:0055114	oxidation-reduction process	GO:0016491//GO:0051920//GO:0016209	oxidoreductase activity//peroxiredoxin activity//antioxidant activity	--	--	KOG0854	Alkyl hydroperoxide reductase, thiol specific antioxidant and related enzymes
Cluster-7200.36455	Cluster-26247.38141	830	--		--	--	--	--	--	--	--	--	--	--	--	--	--	--	--	--	--	--	--	--
Cluster-11445.0	Cluster-5476.0	2392	XP_012759392.1		hypothetical protein SAMD00019534_005050 [Acytostelium subglobosum LB1]>gi|735860024|dbj|GAM17330.1| hypothetical protein SAMD00019534_005050 [Acytostelium subglobosum LB1]	--	--	--	--	--	--	Q54Y55	1.2e-77	Dual specificity protein kinase shkC OS=Dictyostelium discoideum GN=shkC PE=3 SV=1	PF07714//PF00069	Protein tyrosine kinase//Protein kinase domain	GO:0006468	protein phosphorylation	GO:0005524//GO:0004672	ATP binding//protein kinase activity	--	--	--	--
Cluster-7200.16878	Cluster-26247.31587	670	--		--	--	--	--	--	--	--	--	--	--	PF08142	AARP2CN (NUC121) domain	GO:0042254	ribosome biogenesis	--	--	GO:0005634	nucleus	--	--
Cluster-2806.0	Cluster-26247.68436	743	--		--	--	--	--	--	--	--	--	--	--	--	--	--	--	--	--	--	--	--	--
Cluster-3231.0	Cluster-7616.0	1072	XP_003283850.1		malate dehydrogenase [Dictyostelium purpureum]>gi|325086236|gb|EGC39629.1| malate dehydrogenase [Dictyostelium purpureum]	--	--	K00025	MDH1	malate dehydrogenase	http://www.genome.jp/dbget-bin/www_bget?ko:K00025	Q0ABE6	1.1e-94	Malate dehydrogenase OS=Alkalilimnicola ehrlichii (strain ATCC BAA-1101 / DSM 17681 / MLHE-1) GN=mdh PE=3 SV=1	PF00056//PF02866	lactate/malate dehydrogenase, NAD binding domain//lactate/malate dehydrogenase, alpha/beta C-terminal domain	GO:0071704//GO:0055114	organic substance metabolic process//oxidation-reduction process	GO:0016491//GO:0016616	oxidoreductase activity//oxidoreductase activity, acting on the CH-OH group of donors, NAD or NADP as acceptor	--	--	KOG1496	Malate dehydrogenase
Cluster-3229.0	Cluster-26247.74356	1537	XP_010742460.1		PREDICTED: alcohol dehydrogenase class-3 chain L isoform X2 [Larimichthys crocea]	AY125221.1	Oligotoma nigra histone 3 gene, partial cds	K00001	--	--	--	P79896	2.4e-124	Alcohol dehydrogenase class-3 OS=Sparus aurata PE=2 SV=1	PF00107//PF10589//PF08240//PF00899//PF08327//PF03721	Zinc-binding dehydrogenase//NADH-ubiquinone oxidoreductase-F iron-sulfur binding region//Alcohol dehydrogenase GroES-like domain//ThiF family//Activator of Hsp90 ATPase homolog 1-like protein//UDP-glucose/GDP-mannose dehydrogenase family, NAD binding domain	GO:0055114//GO:0006950	oxidation-reduction process//response to stress	GO:0051539//GO:0016616//GO:0051287//GO:0008641	4 iron, 4 sulfur cluster binding//oxidoreductase activity, acting on the CH-OH group of donors, NAD or NADP as acceptor//NAD binding//small protein activating enzyme activity	--	--	KOG0022	Alcohol dehydrogenase, class III
Cluster-7200.30014	Cluster-26247.37467	1239	--		--	--	--	--	--	--	--	--	--	--	--	--	--	--	--	--	--	--	--	--
Cluster-7200.27811	Cluster-26247.28381	2348	KDR22216.1		Oligosaccharyltransferase complex subunit ostc-B [Zootermopsis nevadensis]	--	--	--	--	--	--	Q5M9B7	4e-62	Oligosaccharyltransferase complex subunit ostc-B OS=Xenopus laevis GN=ostc-b PE=2 SV=1	--	--	--	--	--	--	--	--	KOG3356	Predicted membrane protein
Cluster-7200.51343	Cluster-26247.69829	2972	XP_007957063.1		PREDICTED: LOW QUALITY PROTEIN: zinc finger protein 345-like, partial [Orycteropus afer afer]	XM_008846267.1	PREDICTED: Nannospalax galili GLIS family zinc finger 2 (Glis2), mRNA	K09233	GLIS2	zinc finger protein GLIS2	http://www.genome.jp/dbget-bin/www_bget?ko:K09233	Q7K0S9	3.3e-61	Zinc finger protein GLIS2 homolog OS=Drosophila melanogaster GN=sug PE=2 SV=1	PF13465//PF00096	Zinc-finger double domain//Zinc finger, C2H2 type	--	--	GO:0046872	metal ion binding	--	--	--	--
Cluster-7200.20490	Cluster-26247.31338	1241	XP_012265737.1		PREDICTED: dehydrogenase/reductase SDR family protein 7-like [Athalia rosae]	--	--	K11166	DHRS7B	dehydrogenase/reductase SDR family member 7B	http://www.genome.jp/dbget-bin/www_bget?ko:K11166	Q7Q732	3.1e-90	Dehydrogenase/reductase SDR family protein 7-like OS=Anopheles gambiae GN=AGAP005532 PE=3 SV=3	PF01370//PF00106//PF12242//PF02882//PF02558//PF05739	NAD dependent epimerase/dehydratase family//short chain dehydrogenase//NAD(P)H binding domain of trans-2-enoyl-CoA reductase//Tetrahydrofolate dehydrogenase/cyclohydrolase, NAD(P)-binding domain//Ketopantoate reductase PanE/ApbA//SNARE domain	GO:0046487//GO:0055114//GO:0015940//GO:0008152//GO:0009396	glyoxylate metabolic process//oxidation-reduction process//pantothenate biosynthetic process//metabolic process//folic acid-containing compound biosynthetic process	GO:0004488//GO:0005515//GO:0016491//GO:0008677//GO:0003824//GO:0050662	methylenetetrahydrofolate dehydrogenase (NADP+) activity//protein binding//oxidoreductase activity//2-dehydropantoate 2-reductase activity//catalytic activity//coenzyme binding	--	--	KOG1205	Predicted dehydrogenase
Cluster-8169.0	Cluster-3442.1	1571	--		--	--	--	--	--	--	--	--	--	--	--	--	--	--	--	--	--	--	--	--
Cluster-2646.0	Cluster-26247.19428	601	XP_638746.1		40S ribosomal protein S16 [Dictyostelium discoideum AX4]>gi|74897065|sp|Q54Q51.1|RS16_DICDI RecName: Full=40S ribosomal protein S16>gi|60467356|gb|EAL65387.1| 40S ribosomal protein S16 [Dictyostelium discoideum AX4]	--	--	K02959	--	--	--	Q54Q51	4e-51	40S ribosomal protein S16 OS=Dictyostelium discoideum GN=rps16 PE=3 SV=1	PF00380	Ribosomal protein S9/S16	GO:0042254//GO:0006412	ribosome biogenesis//translation	GO:0003735	structural constituent of ribosome	GO:0005840	ribosome	KOG1753	40S ribosomal protein S16
Cluster-7200.40249	Cluster-26247.33075	2021	ADV17350.1		juvenile hormone acid methyltransferase [Schistocerca gregaria]	--	--	K10718	--	--	--	Q767F1	9.1e-23	Juvenile hormone acid O-methyltransferase OS=Bombyx mori GN=JHAMT PE=1 SV=1	PF05175//PF01209//PF08241//PF05401	Methyltransferase small domain//ubiE/COQ5 methyltransferase family//Methyltransferase domain//Nodulation protein S (NodS)	GO:0008152//GO:0009312//GO:0009877	metabolic process//oligosaccharide biosynthetic process//nodulation	GO:0008168//GO:0008757	methyltransferase activity//S-adenosylmethionine-dependent methyltransferase activity	--	--	--	--
Cluster-3355.0	Cluster-26247.3815	702	AGH70157.1		60S ribosomal protein L10 [Placozoa sp. H4]	--	--	K02866	RP-L10e, RPL10	large subunit ribosomal protein L10e	http://www.genome.jp/dbget-bin/www_bget?ko:K02866	Q0ITS8	8.2e-80	60S ribosomal protein L10-1 OS=Oryza sativa subsp. japonica GN=SC34 PE=2 SV=1	PF00252	Ribosomal protein L16p/L10e	GO:0006412//GO:0042254	translation//ribosome biogenesis	GO:0003735	structural constituent of ribosome	GO:0005840	ribosome	KOG0857	60s ribosomal protein L10
Cluster-7200.18779	Cluster-26247.45342	1808	XP_006608537.1		PREDICTED: mediator of RNA polymerase II transcription subunit 15-like isoform X2 [Apis dorsata]	--	--	K15157	MED15	mediator of RNA polymerase II transcription subunit 15	http://www.genome.jp/dbget-bin/www_bget?ko:K15157	Q17BA4	1.2e-29	Mediator of RNA polymerase II transcription subunit 15 OS=Aedes aegypti GN=MED15 PE=3 SV=1	PF14528//PF09606//PF16987//PF02172	LAGLIDADG-like domain//ARC105 or Med15 subunit of Mediator complex non-fungal//KIX domain//KIX domain	GO:0006355//GO:0006357	regulation of transcription, DNA-templated//regulation of transcription from RNA polymerase II promoter	GO:0001104//GO:0004519//GO:0003712	RNA polymerase II transcription cofactor activity//endonuclease activity//transcription cofactor activity	GO:0016592//GO:0005667	mediator complex//transcription factor complex	--	--
Cluster-7200.10166	Cluster-26247.49538	1402	--		--	--	--	--	--	--	--	--	--	--	--	--	--	--	--	--	--	--	--	--
Cluster-3269.0	Cluster-46045.0	582	XP_005480619.1		PREDICTED: 60S ribosomal protein L18a-like [Zonotrichia albicollis]	--	--	K02882	RP-L18Ae, RPL18A	large subunit ribosomal protein L18Ae	http://www.genome.jp/dbget-bin/www_bget?ko:K02882	Q3T003	4.1e-45	60S ribosomal protein L18a OS=Bos taurus GN=RPL18A PE=2 SV=1	PF01775	Ribosomal L18ae/LX protein domain	GO:0042254//GO:0006412	ribosome biogenesis//translation	GO:0003735	structural constituent of ribosome	GO:0005840	ribosome	KOG0829	60S ribosomal protein L18A
Cluster-7200.34798	Cluster-26247.38141	2132	KDR19910.1		Aminomethyltransferase, mitochondrial [Zootermopsis nevadensis]	CP000539.1	Acidovorax sp. JS42, complete genome	K00605	gcvT, AMT	aminomethyltransferase	http://www.genome.jp/dbget-bin/www_bget?ko:K00605	P25285	1e-77	Aminomethyltransferase, mitochondrial OS=Bos taurus GN=AMT PE=1 SV=1	--	--	--	--	--	--	--	--	KOG2770	Aminomethyl transferase
Cluster-7200.30025	Cluster-26247.54321	4449	KDR14884.1		Fibrillin-2 [Zootermopsis nevadensis]	XM_002135629.1	Drosophila pseudoobscura pseudoobscura GA27859 (Dpse\GA27859), partial mRNA	--	--	--	--	Q8MJJ9	1.9e-97	Fibulin-1 (Fragment) OS=Chlorocebus aethiops GN=FBLN1 PE=1 SV=1	PF07645//PF00008//PF15836	Calcium-binding EGF domain//EGF-like domain//SSTK-interacting protein, TSSK6-activating co-chaperone protein	--	--	GO:0005515//GO:0051087//GO:0005509	protein binding//chaperone binding//calcium ion binding	--	--	--	--
Cluster-2969.0	Cluster-26247.5258	1330	XP_001747382.1		hypothetical protein [Monosiga brevicollis MX1]>gi|163774217|gb|EDQ87849.1| predicted protein [Monosiga brevicollis MX1]	--	--	--	--	--	--	--	--	--	PF00804//PF03388	Syntaxin//Legume-like lectin family	--	--	--	--	GO:0016020	membrane	--	--
Cluster-7200.29900	Cluster-26247.46019	3329	KDR12436.1		Trifunctional purine biosynthetic protein adenosine-3 [Zootermopsis nevadensis]	XM_006886750.1	PREDICTED: Elephantulus edwardii phosphoribosylglycinamide formyltransferase, phosphoribosylglycinamide synthetase, phosphoribosylaminoimidazole synthetase (GART), mRNA	--	--	--	--	P21872	0	Trifunctional purine biosynthetic protein adenosine-3 OS=Gallus gallus GN=GART PE=2 SV=1	PF02655//PF02843//PF02786//PF02844//PF00551//PF05800	ATP-grasp domain//Phosphoribosylglycinamide synthetase, C domain//Carbamoyl-phosphate synthase L chain, ATP binding domain//Phosphoribosylglycinamide synthetase, N domain//Formyl transferase//Gas vesicle synthesis protein GvpO	GO:0009058//GO:0031412//GO:0006144//GO:0009113	biosynthetic process//gas vesicle organization//purine nucleobase metabolic process//purine nucleobase biosynthetic process	GO:0016742//GO:0046872//GO:0004637//GO:0005524	hydroxymethyl-, formyl- and related transferase activity//metal ion binding//phosphoribosylamine-glycine ligase activity//ATP binding	--	--	KOG0237	Glycinamide ribonucleotide synthetase (GARS)/Aminoimidazole ribonucleotide synthetase (AIRS)
Cluster-3290.0	Cluster-32532.0	620	KFM74024.1		60S ribosomal protein L26, partial [Stegodyphus mimosarum]	--	--	K02898	RP-L26e, RPL26	large subunit ribosomal protein L26e	http://www.genome.jp/dbget-bin/www_bget?ko:K02898	Q9FJX2	2.8e-39	60S ribosomal protein L26-2 OS=Arabidopsis thaliana GN=RPL26B PE=2 SV=1	PF16906	Ribosomal proteins L26 eukaryotic, L24P archaeal	GO:0042254//GO:0006412	ribosome biogenesis//translation	GO:0003735	structural constituent of ribosome	GO:0005840//GO:0015934	ribosome//large ribosomal subunit	KOG3401	60S ribosomal protein L26
Cluster-3305.0	Cluster-26247.17977	995	--		--	--	--	--	--	--	--	--	--	--	PF03661	Uncharacterised protein family (UPF0121)	--	--	--	--	GO:0016021	integral component of membrane	--	--
Cluster-7200.32120	Cluster-26247.41615	1603	XP_011210667.1		PREDICTED: vascular endothelial growth factor receptor 1 isoform X6 [Bactrocera dorsalis]	--	--	--	--	--	--	Q8JFR5	1.2e-09	Mast/stem cell growth factor receptor kita OS=Danio rerio GN=kita PE=2 SV=2	PF13895	Immunoglobulin domain	--	--	GO:0005515	protein binding	--	--	--	--
Cluster-3615.0	Cluster-7462.0	636	XP_008623001.1		superoxide dismutase [Plasmodium vinckei vinckei]>gi|657011153|gb|KEG04195.1| superoxide dismutase [Plasmodium vinckei vinckei]	--	--	K04564	--	--	--	P19685	9.1e-62	Superoxide dismutase [Fe] OS=Coxiella burnetii (strain RSA 493 / Nine Mile phase I) GN=sodB PE=1 SV=1	PF00081//PF02777	Iron/manganese superoxide dismutases, alpha-hairpin domain//Iron/manganese superoxide dismutases, C-terminal domain	GO:0006801//GO:0055114	superoxide metabolic process//oxidation-reduction process	GO:0046872//GO:0004784	metal ion binding//superoxide dismutase activity	--	--	KOG0876	Manganese superoxide dismutase
Cluster-7200.46966	Cluster-26247.64276	955	KDR23288.1		hypothetical protein L798_15595 [Zootermopsis nevadensis]	--	--	--	--	--	--	--	--	--	PF00008	EGF-like domain	--	--	GO:0005515	protein binding	--	--	--	--
Cluster-7200.17354	Cluster-26247.25982	2335	AIA09347.1		beta-galactosidase [Periplaneta americana]	--	--	K01190	--	--	--	Q8IW92	1.1e-109	Beta-galactosidase-1-like protein 2 OS=Homo sapiens GN=GLB1L2 PE=2 SV=1	PF02449	Beta-galactosidase	GO:0005975//GO:0006027//GO:0006012//GO:0046486//GO:0006687	carbohydrate metabolic process//glycosaminoglycan catabolic process//galactose metabolic process//glycerolipid metabolic process//glycosphingolipid metabolic process	GO:0004565	beta-galactosidase activity	GO:0009341	beta-galactosidase complex	KOG0496	Beta-galactosidase
Cluster-3508.0	Cluster-26247.31603	2907	EFA77155.1		filopodin [Polysphondylium pallidum PN500]	--	--	--	--	--	--	Q54K81	5.1e-43	Talin-B OS=Dictyostelium discoideum GN=talB PE=2 SV=1	PF00669//PF06160//PF00769//PF01608//PF02284//PF07544	Bacterial flagellin N-terminal helical region//Septation ring formation regulator, EzrA//Ezrin/radixin/moesin family//I/LWEQ domain//Cytochrome c oxidase subunit Va//RNA polymerase II transcription mediator complex subunit 9	GO:0006357//GO:0000921//GO:0006123//GO:0015992//GO:0071973	regulation of transcription from RNA polymerase II promoter//septin ring assembly//mitochondrial electron transport, cytochrome c to oxygen//proton transport//bacterial-type flagellum-dependent cell motility	GO:0005198//GO:0008092//GO:0001104//GO:0004129//GO:0003779	structural molecule activity//cytoskeletal protein binding//RNA polymerase II transcription cofactor activity//cytochrome-c oxidase activity//actin binding	GO:0005737//GO:0005940//GO:0019898//GO:0045277//GO:0016021//GO:0016592//GO:0005743	cytoplasm//septin ring//extrinsic component of membrane//respiratory chain complex IV//integral component of membrane//mediator complex//mitochondrial inner membrane	KOG0980	Actin-binding protein SLA2/Huntingtin-interacting protein Hip1
Cluster-7200.41084	Cluster-26247.42524	1506	AGR44821.1		actin-4 [Bombyx mori]>gi|525328717|gb|AGR44822.1| actin-4 [Bombyx mori]	NM_001101683.1	Oryctolagus cuniculus actin, beta (ACTB), mRNA >gnl|BL_ORD_ID|825287 O.cuniculus mRNA for gamma-non muscle actin	--	--	--	--	P41339	5.1e-212	Actin, acrosomal process isoform OS=Limulus polyphemus PE=2 SV=1	PF04014	Antidote-toxin recognition MazE, bacterial antitoxin	--	--	GO:0003677	DNA binding	--	--	KOG0676	Actin and related proteins
Cluster-7200.36689	Cluster-26247.30962	1973	--		--	--	--	--	--	--	--	--	--	--	--	--	--	--	--	--	--	--	--	--
Cluster-2958.0	Cluster-26247.6130	943	XP_004352983.1		RNA recognition motif domain containing protein [Acanthamoeba castellanii str. Neff]>gi|440802526|gb|ELR23455.1| RNA recognition motif domain containing protein [Acanthamoeba castellanii str. Neff]	--	--	--	--	--	--	P92966	7e-18	Serine/arginine-rich splicing factor RS41 OS=Arabidopsis thaliana GN=RS41 PE=1 SV=2	PF00076	RNA recognition motif. (a.k.a. RRM, RBD, or RNP domain)	--	--	GO:0003676	nucleic acid binding	--	--	--	--
Cluster-7200.38624	Cluster-26247.26375	2198	XP_012260491.1		PREDICTED: dual specificity protein kinase CLK3 isoform X1 [Athalia rosae]	--	--	--	--	--	--	--	--	--	PF05485	THAP domain	--	--	GO:0003676	nucleic acid binding	--	--	--	--
Cluster-7200.31827	Cluster-26247.42021	684	--		--	--	--	--	--	--	--	--	--	--	--	--	--	--	--	--	--	--	--	--
Cluster-40752.0	Cluster-26247.46880	1401	KDR17682.1		Cytoplasmic dynein 2 light intermediate chain 1 [Zootermopsis nevadensis]	--	--	K10417	DYNC2LI	dynein light intermediate chain 2, cytosolic	http://www.genome.jp/dbget-bin/www_bget?ko:K10417	Q32KV4	3.6e-58	Cytoplasmic dynein 2 light intermediate chain 1 OS=Bos taurus GN=DYNC2LI1 PE=2 SV=1	PF01110	Ciliary neurotrophic factor	GO:0040007	growth	--	--	GO:0005737	cytoplasm	KOG3929	Uncharacterized conserved protein
Cluster-7200.37624	Cluster-26247.14343	728	CAA24090.1		unnamed protein product [Mus musculus]	LC062002.1	Mus musculus mitochondrion DNA, including ATP6, COX3, tRNA-Gly, ND3, tRNA-Arg, ND4L, ND4 genes, complete sequence, sequence_id: (8070..10988)_29	K02262	COX3	cytochrome c oxidase subunit 3	http://www.genome.jp/dbget-bin/www_bget?ko:K02262	P00416	4.6e-110	Cytochrome c oxidase subunit 3 OS=Mus musculus GN=mt-Co3 PE=3 SV=2	PF00510	Cytochrome c oxidase subunit III	--	--	GO:0015002	heme-copper terminal oxidase activity	GO:0016020	membrane	KOG4664	Cytochrome oxidase subunit III and related proteins
Cluster-30013.0	Cluster-26247.17589	1165	BAI43374.1		glyceraldehyde-3-phosphate dehydrogenase [Brachionus plicatilis]	AY816706.1	Ophiostoma clavigerum strain SL-Kw1407 glyceraldehyde 3-phosphate dehydrogenase gene, partial sequence >gnl|BL_ORD_ID|684666 Ophiostoma clavigerum strain SL-St.J11 glyceraldehyde 3-phosphate dehydrogenase gene, partial sequence >gnl|BL_ORD_ID|684666 Ophiostoma clavigerum strain SL-Wg602 glyceraldehyde 3-phosphate dehydrogenase gene, partial sequence	K00134	GAPDH, gapA	glyceraldehyde 3-phosphate dehydrogenase	http://www.genome.jp/dbget-bin/www_bget?ko:K00134	P32637	9.3e-129	Glyceraldehyde-3-phosphate dehydrogenase OS=Podospora anserina GN=GPD PE=3 SV=1	PF00044//PF02800//PF02826//PF01113	Glyceraldehyde 3-phosphate dehydrogenase, NAD binding domain//Glyceraldehyde 3-phosphate dehydrogenase, C-terminal domain//D-isomer specific 2-hydroxyacid dehydrogenase, NAD binding domain//Dihydrodipicolinate reductase, N-terminus	GO:0009085//GO:0055114//GO:0009089	lysine biosynthetic process//oxidation-reduction process//lysine biosynthetic process via diaminopimelate	GO:0016620//GO:0051287//GO:0008839	oxidoreductase activity, acting on the aldehyde or oxo group of donors, NAD or NADP as acceptor//NAD binding//4-hydroxy-tetrahydrodipicolinate reductase	--	--	KOG0657	Glyceraldehyde 3-phosphate dehydrogenase
Cluster-30013.0	Cluster-26247.17588	1165	BAI43374.1		glyceraldehyde-3-phosphate dehydrogenase [Brachionus plicatilis]	AY816706.1	Ophiostoma clavigerum strain SL-Kw1407 glyceraldehyde 3-phosphate dehydrogenase gene, partial sequence >gnl|BL_ORD_ID|684666 Ophiostoma clavigerum strain SL-St.J11 glyceraldehyde 3-phosphate dehydrogenase gene, partial sequence >gnl|BL_ORD_ID|684666 Ophiostoma clavigerum strain SL-Wg602 glyceraldehyde 3-phosphate dehydrogenase gene, partial sequence	K00134	GAPDH, gapA	glyceraldehyde 3-phosphate dehydrogenase	http://www.genome.jp/dbget-bin/www_bget?ko:K00134	P32637	9.3e-129	Glyceraldehyde-3-phosphate dehydrogenase OS=Podospora anserina GN=GPD PE=3 SV=1	PF00044//PF02800//PF02826//PF01113	Glyceraldehyde 3-phosphate dehydrogenase, NAD binding domain//Glyceraldehyde 3-phosphate dehydrogenase, C-terminal domain//D-isomer specific 2-hydroxyacid dehydrogenase, NAD binding domain//Dihydrodipicolinate reductase, N-terminus	GO:0009085//GO:0055114//GO:0009089	lysine biosynthetic process//oxidation-reduction process//lysine biosynthetic process via diaminopimelate	GO:0016620//GO:0051287//GO:0008839	oxidoreductase activity, acting on the aldehyde or oxo group of donors, NAD or NADP as acceptor//NAD binding//4-hydroxy-tetrahydrodipicolinate reductase	--	--	KOG0657	Glyceraldehyde 3-phosphate dehydrogenase
Cluster-3141.0	Cluster-26247.75850	1929	EFA79896.1		phosphoglucomutase [Polysphondylium pallidum PN500]	--	--	K15779	PGM2	phosphoglucomutase / phosphopentomutase	http://www.genome.jp/dbget-bin/www_bget?ko:K15779	Q54UQ2	2.8e-162	Probable phosphoglucomutase-2 OS=Dictyostelium discoideum GN=pgmB PE=3 SV=1	PF02878//PF00408//PF02880//PF02879	Phosphoglucomutase/phosphomannomutase, alpha/beta/alpha domain I//Phosphoglucomutase/phosphomannomutase, C-terminal domain//Phosphoglucomutase/phosphomannomutase, alpha/beta/alpha domain III//Phosphoglucomutase/phosphomannomutase, alpha/beta/alpha domain II	GO:0071704//GO:0005975	organic substance metabolic process//carbohydrate metabolic process	GO:0016868	intramolecular transferase activity, phosphotransferases	--	--	KOG1220	Phosphoglucomutase/phosphomannomutase
Cluster-7200.29315	Cluster-26247.45156	3758	XP_012730752.1		PREDICTED: A-kinase anchor protein 9 isoform X2 [Fundulus heteroclitus]	--	--	--	--	--	--	--	--	--	PF06008//PF04136//PF08702//PF05361//PF04513//PF04871//PF05531	Laminin Domain I//Sec34-like family//Fibrinogen alpha/beta chain family//PKC-activated protein phosphatase-1 inhibitor//Baculovirus polyhedron envelope protein, PEP, C terminus//Uso1 / p115 like vesicle tethering protein, C terminal region//Nucleopolyhedrovirus P10 protein	GO:0015031//GO:0042325//GO:0030168//GO:0051258//GO:0030155//GO:0006886//GO:0030334//GO:0007165//GO:0045995	protein transport//regulation of phosphorylation//platelet activation//protein polymerization//regulation of cell adhesion//intracellular protein transport//regulation of cell migration//signal transduction//regulation of embryonic development	GO:0008565//GO:0030674//GO:0005198//GO:0005102	protein transporter activity//protein binding, bridging//structural molecule activity//receptor binding	GO:0005737//GO:0019031//GO:0019028//GO:0005577//GO:0005801//GO:0016020	cytoplasm//viral envelope//viral capsid//fibrinogen complex//cis-Golgi network//membrane	--	--
Cluster-2964.1	Cluster-26247.9918	777	--		--	--	--	--	--	--	--	--	--	--	--	--	--	--	--	--	--	--	--	--
Cluster-7200.51832	Cluster-26247.50362	961	AFY23984.1		actin, partial [Stemonaria longa]	XM_001651695.1	Aedes aegypti AAEL005961-RA mRNA	--	--	--	--	P02576	3.9e-157	Actin, plasmodial isoform OS=Physarum polycephalum GN=ARDA PE=1 SV=2	--	--	--	--	--	--	--	--	KOG0676	Actin and related proteins
Cluster-7200.9605	Cluster-26247.66131	1369	AAS01427.1		NADH dehydrogenase subunit 2 [Mus musculus]	AP014886.1	Mus musculus mitochondrial DNA, complete sequence, strain: C57BL/6J	K03879	ND2	NADH-ubiquinone oxidoreductase chain 2	http://www.genome.jp/dbget-bin/www_bget?ko:K03879	P03893	1.4e-107	NADH-ubiquinone oxidoreductase chain 2 OS=Mus musculus GN=Mtnd2 PE=1 SV=2	--	--	--	--	--	--	--	--	--	--
Cluster-7200.29019	Cluster-26247.47860	1774	KDR17258.1		Ras-related protein Rab-4B [Zootermopsis nevadensis]	XM_005106278.2	PREDICTED: Aplysia californica ras-related protein Rab-4B (LOC101852039), mRNA	--	--	--	--	Q68EK7	5.8e-90	Ras-related protein Rab-4B OS=Danio rerio GN=rab4b PE=2 SV=1	PF00071//PF01637//PF08477//PF01926//PF03193//PF04670//PF00025	Ras family//Archaeal ATPase//Ras of Complex, Roc, domain of DAPkinase//50S ribosome-binding GTPase//Protein of unknown function, DUF258//Gtr1/RagA G protein conserved region//ADP-ribosylation factor family	GO:0007264	small GTPase mediated signal transduction	GO:0003924//GO:0005525//GO:0005524	GTPase activity//GTP binding//ATP binding	--	--	KOG0098	GTPase Rab2, small G protein superfamily
Cluster-7200.20903	Cluster-26247.56950	1538	KDR11536.1		UDP-glucuronosyltransferase 2C1 [Zootermopsis nevadensis]	--	--	K00699	UGT	glucuronosyltransferase	http://www.genome.jp/dbget-bin/www_bget?ko:K00699	Q6K1J1	3.9e-58	UDP-glucuronosyltransferase 2B31 OS=Canis familiaris GN=UGT2B31 PE=1 SV=1	PF00201//PF04101	UDP-glucoronosyl and UDP-glucosyl transferase//Glycosyltransferase family 28 C-terminal domain	GO:0008152	metabolic process	GO:0016758	transferase activity, transferring hexosyl groups	--	--	--	--
Cluster-7200.15344	Cluster-26247.56874	1249	--		--	--	--	--	--	--	--	--	--	--	PF04004	Leo1-like protein	GO:0006368//GO:0016570	transcription elongation from RNA polymerase II promoter//histone modification	--	--	GO:0016593	Cdc73/Paf1 complex	--	--
Cluster-7200.4908	Cluster-26247.6344	1069	AAL54395.1		NADH dehydrogenase subunit 4 (mitochondrion) [Homo sapiens]>gi|32348040|gb|AAP47928.1| NADH dehydrogenase subunit 4 [Homo sapiens]>gi|32891505|gb|AAO67004.1| NADH dehydrogenase subunit 4 (mitochondrion) [Homo sapiens]>gi|46242464|gb|AAS83325.1| NADH dehydrogenase subunit 4 [Homo sapiens]>gi|46242478|gb|AAS83338.1| NADH dehydrogenase subunit 4 [Homo sapiens]>gi|69064525|gb|AAZ02304.1| NADH dehydro…	KT277306.1	Homo sapiens haplogroup I2 mitochondrion, complete genome	K03881	ND4	NADH-ubiquinone oxidoreductase chain 4	http://www.genome.jp/dbget-bin/www_bget?ko:K03881	P03905	4.2e-67	NADH-ubiquinone oxidoreductase chain 4 OS=Homo sapiens GN=MT-ND4 PE=1 SV=1	PF00420//PF00851//PF01059	NADH-ubiquinone/plastoquinone oxidoreductase chain 4L//Helper component proteinase//NADH-ubiquinone oxidoreductase chain 4, amino terminus	GO:0006120//GO:0055114//GO:0006508//GO:0042773	mitochondrial electron transport, NADH to ubiquinone//oxidation-reduction process//proteolysis//ATP synthesis coupled electron transport	GO:0004197//GO:0016651	cysteine-type endopeptidase activity//oxidoreductase activity, acting on NAD(P)H	--	--	--	--
Cluster-7200.35849	Cluster-26247.67098	589	Q38RW5.1		RecName: Full=Cytochrome c oxidase subunit 2; AltName: Full=Cytochrome c oxidase polypeptide II (mitochondrion) [Praomys tullbergi]>gi|75811929|gb|ABA28435.1| cytochrome c oxidase subunit II [Praomys tullbergi]	LC061973.1	Mus musculus mitochondrion DNA, including COX1, tRNA-Ser, tRNA-Asp, COX2, tRNA-Lys, ATP8, ATP6 genes, complete sequence, sequence_id: (5951..8605)_22	K02261	COX2	cytochrome c oxidase subunit 2	http://www.genome.jp/dbget-bin/www_bget?ko:K02261	P00405	4.6e-68	Cytochrome c oxidase subunit 2 OS=Mus musculus GN=Mtco2 PE=1 SV=1	PF02790//PF07243	Cytochrome C oxidase subunit II, transmembrane domain//Phlebovirus glycoprotein G1	GO:0022900	electron transport chain	--	--	GO:0016021//GO:0019012	integral component of membrane//virion	KOG4767	Cytochrome c oxidase, subunit II, and related proteins
Cluster-3472.1	Cluster-4525.1	927	KDR12251.1		hypothetical protein L798_13885, partial [Zootermopsis nevadensis]	--	--	--	--	--	--	--	--	--	--	--	--	--	--	--	--	--	--	--
Cluster-2988.0	Cluster-26247.71650	1586	KFM68884.1		Inositol-3-phosphate synthase 1-A, partial [Stegodyphus mimosarum]	--	--	--	--	--	--	Q9FYV1	6.6e-178	Inositol-3-phosphate synthase OS=Sesamum indicum PE=2 SV=1	PF07994	Myo-inositol-1-phosphate synthase	GO:0006021//GO:0019872//GO:0008654	inositol biosynthetic process//streptomycin biosynthetic process//phospholipid biosynthetic process	GO:0004512	inositol-3-phosphate synthase activity	--	--	KOG0693	Myo-inositol-1-phosphate synthase
Cluster-7200.4121	Cluster-26247.45858	2485	KDR24084.1		TBC1 domain family member 5 [Zootermopsis nevadensis]	--	--	K18469	TBC1D5	TBC1 domain family member 5	http://www.genome.jp/dbget-bin/www_bget?ko:K18469	Q92609	8.7e-84	TBC1 domain family member 5 OS=Homo sapiens GN=TBC1D5 PE=1 SV=1	PF16671	Actin cross-linking domain	GO:0090527	actin filament reorganization	--	--	--	--	KOG1091	Ypt/Rab-specific GTPase-activating protein GYP6
Cluster-7200.26011	Cluster-26247.21818	2326	KDR12478.1		Androgen-induced protein 1 [Zootermopsis nevadensis]	--	--	--	--	--	--	Q9D8B1	3.2e-27	Androgen-induced gene 1 protein OS=Mus musculus GN=Aig1 PE=2 SV=1	PF04750	FAR-17a/AIG1-like protein	--	--	--	--	GO:0016021	integral component of membrane	KOG3989	Beta-2-glycoprotein I
Cluster-7200.7634	Cluster-26247.43963	3114	KDR23124.1		Farnesyl pyrophosphate synthetase [Zootermopsis nevadensis]	--	--	--	--	--	--	P08836	2e-93	Farnesyl pyrophosphate synthase OS=Gallus gallus GN=FDPS PE=1 SV=2	PF00348	Polyprenyl synthetase	GO:0008299	isoprenoid biosynthetic process	--	--	--	--	KOG0711	Polyprenyl synthetase
Cluster-7200.20398	Cluster-26247.34781	1668	BAO42859.1		NADH dehydrogenase subunit 4 (mitochondrion) [Mus musculus]>gi|574608764|dbj|BAO42872.1| NADH dehydrogenase subunit 4 (mitochondrion) [Mus musculus]	AP014886.1	Mus musculus mitochondrial DNA, complete sequence, strain: C57BL/6J	K03881	ND4	NADH-ubiquinone oxidoreductase chain 4	http://www.genome.jp/dbget-bin/www_bget?ko:K03881	P03911	2.7e-121	NADH-ubiquinone oxidoreductase chain 4 OS=Mus musculus GN=Mtnd4 PE=1 SV=1	PF00420	NADH-ubiquinone/plastoquinone oxidoreductase chain 4L	GO:0055114//GO:0042773	oxidation-reduction process//ATP synthesis coupled electron transport	GO:0016651	oxidoreductase activity, acting on NAD(P)H	--	--	KOG4845	NADH dehydrogenase, subunit 4
Cluster-2819.0	Cluster-26247.14511	1184	XP_003286747.1		hypothetical protein DICPUDRAFT_46997 [Dictyostelium purpureum]>gi|325083265|gb|EGC36722.1| hypothetical protein DICPUDRAFT_46997 [Dictyostelium purpureum]	--	--	K04437	FLNA	filamin	http://www.genome.jp/dbget-bin/www_bget?ko:K04437	Q1ZXH8	4.4e-25	Guanine exchange factor for Rac 30 OS=Dictyostelium discoideum GN=gxcDD PE=3 SV=3	PF00621//PF00612//PF00307	RhoGEF domain//IQ calmodulin-binding motif//Calponin homology (CH) domain	GO:0043087//GO:0035023	regulation of GTPase activity//regulation of Rho protein signal transduction	GO:0005515//GO:0005089	protein binding//Rho guanyl-nucleotide exchange factor activity	--	--	KOG0518	Actin-binding cytoskeleton protein, filamin
