# Supplementary material for: Transcriptome Sequencing Reveals Potential Mechanisms of the Maternal Effect on Egg Diapause Induction of Locusta migratoria
Source: Int J Mol Sci. 2019 Apr 23;20(8):1974. doi: 10.3390/ijms20081974 (PMC6514766; doi:10.3390/ijms20081974)
Supplement: Supplementary file 1 [file ijms-20-01974-s001.zip › Supplementary files/Table S4.xlsx]

## Sheet: Sheet1
Table S4 primers designed for qRT-PCR and RNAi
primer name	primer sequences
RP-L10e for qPCR	TGTGCGGGATGTTTGCCTCG
	CGGAAAGCCCTATGGAACG
filamin for qPCR	CGCTGGAGTTTATGGCGAAGA
	TCACGCCCATGCACTGGTT
talin for qPCR	CACCCAGTCCAGGTAAATCG
	AGTGCGTGGCGAACATCAG
actin for qPCR	CTACCTCCAGATAGAACGACG
	ATCCACGAGACCACATACAAC
jhamt for qPCR	GGAGAGAAGGGAATCTGTTCTG
	CATCCCAGGAAATTTTACGTATC
sad for qPCR	GAGATGGTGCTGCGGCTGGTGT
	CGAGGAAACGGCGTCTTGCTAA
adrogen-induced protein 1 for qPCR	GTGTGCTGTCCAAGATATACTAG
	GGAAATACAAATGTCCTGAAAGTG
pck for qPCR	GCGAGTGTTGCTACAGTTT
	TCCGCAATGTATCTTTGTAAGT
retinoic acid-induced protein 1 for qPCR	TGCCAAAGGTATGGGACTA
	GGCTAAGTGATGAAGGGAT
MEL26 for qPCR	CCATCCGTCTGTAGCCATAAC
	ACGACCTGTGCGTGGAGAA
insulin receptor for qPCR	AGCATTGTATTGGGCTGGTA
	ATTGGGACGGCTTTCTGTA
insulin receptor substrate 1 for qPCR	CTGATTATGTGGAAATGGGTG
	CCGTACTGTTGCTGGTGGT
shkC for qPCR	GGGTGTCGCTTGTCGGTGGT
	TGCTTGCCGTCTGCTATGA
prx6 for qPCR	ACGCATCGCCGTCCACAAC
	GGGAAGTCGCCGGGAATGT
sod2 for qPCR	TAGTAAGCGTGCTCCCAAAC
	TCGTCCGTGATGACCAAAA
pecanex-like protein 1 for qPCR	GCTGGGCTTCTACAGGGACA
	GCATCTGGCTGGACACTTTT
myelin regulatory factor 3 for qPCR	GCACAAGTGATACGGAGAT
	TTGATAGTGGTCGATACGC
myelin regulatory factor 5 for qPCR	GCAGCTACTGTTCCCATTATTCA
	GCTTGGCAGGTTTAGGTTTACTT
synaptosomal-associated protein 25 for qPCR	ATCTACGCAACATGGCACT
	ATTTGATTCACCCTTCCTG
syntaxin for qPCR	ATGGCGACGAACAGGGAGTA
	TTGGGAACAAGCGAGGGAG
caskin-2 for qPCR	CGAGGAAAGTCGTTGGAAA
	CGGCGTGTTGGTAGTAGAAAG
nd4 for qPCR	GGGAAGACCATTTGAAGTCC
	TCCTCAGTTAGCCACATAGCAC
cox2 for qPCR	CCATAGAATAACCCTGGTCGG
	CTGCCAATAGAACTTCCAATCC
EF-1 for qPCR	AACATCGTCGTCATTGGTCA
	GTTCAGCCTTCAGCTTGTCC
rai1 for RNAi	TAATACGACTCACTATAGGACATCACCTACCTTCAATGGGA
	TAATACGACTCACTATAGGTCTGCTTTCACAGTGTCTGAGG
shkC for RNAi	TAATACGACTCACTATAGGACGAGAGGGAATACAACCAGTG
	TAATACGACTCACTATAGGAACACCGTCTTCAACTTCACCT
