# Supplementary material for: Transcriptome Sequencing Reveals Potential Mechanisms of the Maternal Effect on Egg Diapause Induction of Locusta migratoria
Source: Int J Mol Sci. 2019 Apr 23;20(8):1974. doi: 10.3390/ijms20081974 (PMC6514766; doi:10.3390/ijms20081974)
Supplement: Supplementary file 1 [file ijms-20-01974-s001.zip › Supplementary files/Table S5.xlsx]

## Sheet: Sheet1
Table S5 Composition of ELISA reagents for protein phosphorylation analysis
Items	Materials	48 tests
1	Micro Elisa Strip plate	12×4 Strips
2	Standards×6 vials	0.5ml×6 vials
3	Sample Diluent	3.0ml
4	HRP-Conjugate Reagent	5.0ml
5	20×Wash Solution	15ml
6	Stop Solution	3.0ml
7	Chromogen Solution A	3.0ml
8	Chromogen Solution B	3.0ml
9	Closure Plate Membrane	2
10	Sealed Bags	1
